# Supplementary material for: Tris[tris­(1,10-phenanthroline-κ2 N,N′)iron(II)] dodeca­tungstoferrate dihydrate
Source: Acta Crystallogr Sect E Struct Rep Online. 2008 Apr 16;64(Pt 5):m672. doi: 10.1107/S1600536808009896 (PMC2961299; doi:10.1107/S1600536808009896)
Supplement: Supplementary file 1 [file e-64-0m672-sup1.cif]

##############################################################################
###                                                                        ###
###        Electronic paper (Acta Crystallographica Section E)             ###
###                                                                        ###
##############################################################################
#                                                                            #
# This CIF contains the data in a paper accepted for publication in Acta     #
# Crystallographica Section E. It conforms to the requirements of Notes      #
# for Authors for Section E, and has been peer reviewed under the auspices   #
# of the IUCr Commission on Journals.                                        #
#                                                                            #
# Full details of the Crystallographic Information File format               #
# are given in the paper "The Crystallographic Information File (CIF):       #
# a New Standard Archive File for Crystallography" by S. R. Hall, F. H.      #
# Allen and I. D. Brown [Acta Cryst. (1991), A47, 655-685].                  #
#                                                                            #
# The current version of the core CIF dictionary is obtainable from          #
# ftp://ftp.iucr.org/pub/cif_core.dic. The current version number is 2.4.    #
#                                                                            #
# Software is freely available for graphical display of the structure(s) in  #
# this CIF.  For information consult the CIF home page http://www.iucr.org/  #
# cif/home.html                                                              #
#                                                                            #
# This file may be used for bona fide research purposes within the           #
# scientific community so long as proper attribution is given to the journal # 
# article from which it was obtained.                                        #
#                                                                            #
##############################################################################
                                             
data_global
_audit_creation_method     'SHELXL97'
_journal_date_recd_electronic     2008-03-24
_journal_date_accepted     2008-04-10
_journal_name_full     'Acta Crystallographica, Section E'
_journal_year     2008
_journal_volume     64
_journal_issue      5
_journal_page_first     m672
_journal_page_last     m672
_journal_paper_category     QM
_journal_coeditor_code     HY2126
_publ_contact_author_name     'Ya-Guang Chen'
_publ_contact_author_address
;
Department of Chemistry
Northeast Normal University
Changchun 130024
People's Republic of China
;
_publ_contact_author_email     chenyg146@nenu.edu.cn
_publ_contact_author_fax     ?
_publ_contact_author_phone     '86 0431 85099765'
_publ_section_title
;
Tris[tris(1,10-phenanthroline-\k^2^<i>N</i>,<i>N</i>')iron(II)]
dodecatungstoferrate dihydrate
;
loop_
    _publ_author_name
    _publ_author_address
    'Feng-Xia Ma'
;
Department of Chemistry
Northeast Normal University
Changchun 130024
People's Republic of China
and
Basic Science Department
Jilin Agricultural Science and Technology College
Jilin 132101
People's Republic of China
;
    'Ya-Guang Chen'
;
Department of Chemistry
Northeast Normal University
Changchun 130024
People's Republic of China
;
    'Dong-Mei Shi'
;
Department of Chemistry
Northeast Normal University
Changchun 130024
People's Republic of China
;
data_I
_audit_creation_method     SHELXL-97
_chemical_name_systematic
;
Tris[tris(1,10-phenanthroline-\k^2^<i>N</i>,<i>N</i>')iron(II)]
dodecatungstoferrate dihydrate
;
_chemical_name_common     ?
_chemical_formula_moiety     '3(C36 H24 Fe1 N6 2+), Fe O40 W12 6-, 2H2 O'
_chemical_formula_sum     'C108 H76 Fe4 N18 O42 W12'
_chemical_formula_iupac     '[Fe (C12 H8 N2)3]3 [Fe W12 O40], 2H2 O'
_chemical_formula_weight     4727.47
_chemical_melting_point     ?
_symmetry_cell_setting     'trigonal'
_symmetry_space_group_name_H-M     'R 3'
_symmetry_space_group_name_Hall     'R 3'
loop_
    _symmetry_equiv_pos_as_xyz
    'x, y, z'
    '-y, x-y, z'
    '-x+y, -x, z'
    'x+2/3, y+1/3, z+1/3'
    '-y+2/3, x-y+1/3, z+1/3'
    '-x+y+2/3, -x+1/3, z+1/3'
    'x+1/3, y+2/3, z+2/3'
    '-y+1/3, x-y+2/3, z+2/3'
    '-x+y+1/3, -x+2/3, z+2/3'
_cell_length_a     25.088(5)
_cell_length_b     25.088(5)
_cell_length_c     17.231(5)
_cell_angle_alpha     90.000
_cell_angle_beta     90.000
_cell_angle_gamma     120.000
_cell_volume     9392(4)
_cell_formula_units_Z     3
_cell_measurement_reflns_used     5571
_cell_measurement_theta_min     1.5
_cell_measurement_theta_max     25.08
_cell_measurement_temperature     293(2)
_exptl_crystal_description     block
_exptl_crystal_colour     red
_exptl_crystal_size_max     0.24
_exptl_crystal_size_mid     0.21
_exptl_crystal_size_min     0.20
_exptl_crystal_density_diffrn     2.527
_exptl_crystal_density_meas     ?
_exptl_crystal_density_method     'not measured'
_exptl_crystal_F_000     6593.7
_exptl_absorpt_coefficient_mu     11.506
_exptl_absorpt_correction_type     'multi-scan'
_exptl_absorpt_process_details     '(SADABS; Sheldrick, 1996)'
_exptl_absorpt_correction_T_min     0.075
_exptl_absorpt_correction_T_max     0.104
_diffrn_ambient_temperature     293(2)
_diffrn_radiation_type     MoK\a
_diffrn_radiation_wavelength     0.71073
_diffrn_radiation_source     'fine-focus sealed tube'
_diffrn_radiation_monochromator     graphite
_diffrn_measurement_device_type     'Bruker SMART APEX CCD area-detector'
_diffrn_measurement_method     '\f and \w'
_diffrn_detector_area_resol_mean     ?
_diffrn_reflns_number     16084
_diffrn_reflns_av_R_equivalents     0.0342
_diffrn_reflns_av_sigmaI/netI     0.0400
_diffrn_reflns_theta_min     1.51
_diffrn_reflns_theta_max     25.08
_diffrn_reflns_theta_full     25.08
_diffrn_measured_fraction_theta_max     0.995
_diffrn_measured_fraction_theta_full     0.995
_diffrn_reflns_limit_h_min     -29
_diffrn_reflns_limit_h_max     29
_diffrn_reflns_limit_k_min     -29
_diffrn_reflns_limit_k_max     29
_diffrn_reflns_limit_l_min     -20
_diffrn_reflns_limit_l_max     12
_diffrn_standards_number     0
_diffrn_standards_interval_count     ?
_diffrn_standards_interval_time     ?
_diffrn_standards_decay_%     ?
_reflns_number_total     6154
_reflns_number_gt     5557
_reflns_threshold_expression     I>2\s(I)
_refine_ls_structure_factor_coef     Fsqd
_refine_ls_matrix_type     full
_refine_ls_R_factor_all     0.0427
_refine_ls_R_factor_gt     0.0354
_refine_ls_wR_factor_gt     0.0892
_refine_ls_wR_factor_ref     0.0933
_refine_ls_goodness_of_fit_ref     1.035
_refine_ls_restrained_S_all     1.035
_refine_ls_number_reflns     6154
_refine_ls_number_parameters     560
_refine_ls_number_restraints     1
_refine_ls_hydrogen_treatment     constr
_refine_ls_weighting_scheme     calc
_refine_ls_weighting_details
         'calc w=1/[\s^2^(Fo^2^)+(0.0566P)^2^+7.5378P] where P=(Fo^2^+2Fc^2^)/3'
_atom_sites_solution_hydrogens     geom
_atom_sites_solution_primary     direct
_atom_sites_solution_secondary     difmap
_refine_ls_shift/su_max     0.001
_refine_ls_shift/su_mean     0.000
_refine_diff_density_max     1.616
_refine_diff_density_min     -1.551
_refine_ls_extinction_method     none
_refine_ls_extinction_coef     ?
_refine_ls_abs_structure_details     'Flack (1983), 3713 Friedel pairs'
_refine_ls_abs_structure_Flack     -0.006(6)
loop_
    _atom_type_symbol
    _atom_type_description
    _atom_type_scat_dispersion_real
    _atom_type_scat_dispersion_imag
    _atom_type_scat_source
    'C' 'C' 0.0033 0.0016
                         'International Tables Vol C Tables 4.2.6.8 and 6.1.1.4'
    'Fe' 'Fe' 0.3463 0.8444
                         'International Tables Vol C Tables 4.2.6.8 and 6.1.1.4'
    'H' 'H' 0.0000 0.0000
                         'International Tables Vol C Tables 4.2.6.8 and 6.1.1.4'
    'N' 'N' 0.0061 0.0033
                         'International Tables Vol C Tables 4.2.6.8 and 6.1.1.4'
    'O' 'O' 0.0106 0.0060
                         'International Tables Vol C Tables 4.2.6.8 and 6.1.1.4'
    'W' 'W' -0.8490 6.8722
                         'International Tables Vol C Tables 4.2.6.8 and 6.1.1.4'
_computing_data_collection     'SMART (Bruker, 2007)'
_computing_cell_refinement     'SAINT (Bruker, 2007)'
_computing_data_reduction     'SAINT (Bruker, 2007)'
_computing_structure_solution     'SHELXS97 (Sheldrick, 2008)'
_computing_structure_refinement     'SHELXL97 (Sheldrick, 2008)'
_computing_molecular_graphics     'SHELXTL-Plus (Sheldrick, 2008)'
_computing_publication_material     'SHELXL97 (Sheldrick, 2008)'
loop_
    _atom_site_type_symbol
    _atom_site_label
    _atom_site_fract_x
    _atom_site_fract_y
    _atom_site_fract_z
    _atom_site_U_iso_or_equiv
    _atom_site_adp_type
    _atom_site_calc_flag
    _atom_site_refinement_flags
    _atom_site_occupancy
    _atom_site_disorder_assembly
    _atom_site_disorder_group
    Fe Fe1 0.6667 0.3333 0.3946(2) 0.0268(6) Uani d S 1 . .
    Fe Fe2 0.32586(8) 0.15648(8) 0.72949(11) 0.0297(4) Uani d . 1 . .
    W W1 0.58806(3) 0.33016(3) 0.22372(4) 0.03811(16) Uani d . 1 . .
    W W2 0.58842(3) 0.41729(3) 0.39586(3) 0.04278(17) Uani d . 1 . .
    W W3 0.58253(3) 0.24702(3) 0.55437(4) 0.04819(18) Uani d . 1 . .
    W W4 0.50462(2) 0.24669(3) 0.39934(3) 0.04051(16) Uani d . 1 . .
    C C1 0.2245(6) 0.0581(6) 0.8268(8) 0.035(3) Uani d . 1 . .
    H H1A 0.2201 0.0887 0.8513 0.043 Uiso calc R 1 . .
    C C2 0.1869(6) -0.0018(6) 0.8499(9) 0.040(3) Uani d . 1 . .
    H H2A 0.1596 -0.0099 0.8907 0.048 Uiso calc R 1 . .
    C C3 0.1885(6) -0.0479(6) 0.8161(8) 0.042(3) Uani d . 1 . .
    H H3A 0.1614 -0.0885 0.8298 0.050 Uiso calc R 1 . .
    C C4 0.2355(6) -0.0320(5) 0.7551(8) 0.035(3) Uani d . 1 . .
    C C5 0.2712(5) 0.0293(5) 0.7356(8) 0.035(3) Uani d . 1 . .
    C C6 0.3150(6) 0.0474(6) 0.6755(8) 0.044(3) Uani d . 1 . .
    C C7 0.3259(7) 0.0014(6) 0.6414(9) 0.052(4) Uani d . 1 . .
    C C8 0.2083(6) 0.1176(7) 0.6442(9) 0.048(4) Uani d . 1 . .
    H H8A 0.1871 0.0856 0.6792 0.057 Uiso calc R 1 . .
    C C9 0.1760(9) 0.1237(9) 0.5801(13) 0.079(7) Uani d . 1 . .
    H H9A 0.1338 0.0965 0.5779 0.095 Uiso calc R 1 . .
    C C10 0.1990(11) 0.1623(11) 0.5263(12) 0.080(6) Uani d . 1 . .
    H H10A 0.1757 0.1626 0.4846 0.096 Uiso calc R 1 . .
    C C11 0.3893(7) 0.1268(7) 0.6061(10) 0.062(5) Uani d . 1 . .
    H H11A 0.4110 0.1683 0.5931 0.074 Uiso calc R 1 . .
    C C12 0.4027(12) 0.0851(9) 0.5665(12) 0.095(8) Uani d . 1 . .
    H H12A 0.4323 0.1003 0.5275 0.114 Uiso calc R 1 . .
    C C13 0.2444(7) -0.0784(7) 0.7168(11) 0.063(5) Uani d . 1 . .
    H H13A 0.2185 -0.1201 0.7264 0.076 Uiso calc R 1 . .
    C C14 0.4425(7) 0.2691(7) 0.6851(10) 0.054(4) Uani d . 1 . .
    H H14A 0.4602 0.2610 0.7277 0.065 Uiso calc R 1 . .
    C C15 0.2629(13) 0.2054(10) 0.5327(10) 0.085(7) Uani d . 1 . .
    C C16 0.3002(18) 0.2552(15) 0.4770(12) 0.140(14) Uani d . 1 . .
    H H16A 0.2817 0.2599 0.4327 0.168 Uiso calc R 1 . .
    C C17 0.3649(14) 0.2965(12) 0.4905(13) 0.094(8) Uani d . 1 . .
    H H17A 0.3881 0.3268 0.4542 0.113 Uiso calc R 1 . .
    C C18 0.3929(12) 0.2912(8) 0.5584(11) 0.081(7) Uani d . 1 . .
    C C19 0.3567(8) 0.2426(6) 0.6103(9) 0.051(4) Uani d . 1 . .
    C C20 0.3430(5) 0.2139(5) 0.8739(7) 0.033(3) Uani d . 1 . .
    C C21 0.3882(6) 0.1979(6) 0.8721(7) 0.038(3) Uani d . 1 . .
    C C22 0.4287(7) 0.2118(7) 0.9329(9) 0.054(4) Uani d . 1 . .
    C C23 0.4718(8) 0.1912(9) 0.9277(12) 0.070(6) Uani d . 1 . .
    H H23A 0.5000 0.1999 0.9675 0.084 Uiso calc R 1 . .
    C C24 0.4291(8) 0.1453(9) 0.8025(11) 0.072(5) Uani d . 1 . .
    H H24A 0.4292 0.1232 0.7592 0.086 Uiso calc R 1 . .
    C C25 0.2933(11) -0.0580(8) 0.6650(11) 0.081(7) Uani d . 1 . .
    H H25A 0.3040 -0.0861 0.6460 0.097 Uiso calc R 1 . .
    C C26 0.2600(6) 0.2131(6) 0.8112(9) 0.042(3) Uani d . 1 . .
    H H26A 0.2338 0.2023 0.7687 0.051 Uiso calc R 1 . .
    C C27 0.2488(7) 0.2413(7) 0.8753(9) 0.045(4) Uani d . 1 . .
    H H27A 0.2156 0.2482 0.8747 0.054 Uiso calc R 1 . .
    C C28 0.2852(8) 0.2575(7) 0.9352(9) 0.059(5) Uani d . 1 . .
    H H28A 0.2784 0.2772 0.9765 0.071 Uiso calc R 1 . .
    C C29 0.3371(7) 0.2455(6) 0.9392(8) 0.045(3) Uani d . 1 . .
    C C30 0.3740(9) 0.2556(8) 0.9998(10) 0.068(5) Uani d . 1 . .
    H H30A 0.3661 0.2705 1.0452 0.081 Uiso calc R 1 . .
    C C31 0.4232(8) 0.2451(7) 0.9995(9) 0.063(5) Uani d . 1 . .
    H H31A 0.4516 0.2587 1.0399 0.076 Uiso calc R 1 . .
    C C32 0.2986(8) 0.2029(6) 0.5974(9) 0.054(4) Uani d . 1 . .
    C C33 0.4560(12) 0.3308(9) 0.5740(13) 0.088(8) Uani d . 1 . .
    H H33A 0.4795 0.3637 0.5411 0.105 Uiso calc R 1 . .
    C C34 0.3739(9) 0.0237(9) 0.5835(11) 0.083(6) Uani d . 1 . .
    H H34A 0.3847 -0.0025 0.5589 0.100 Uiso calc R 1 . .
    C C35 0.4820(8) 0.3208(7) 0.6360(13) 0.070(6) Uani d . 1 . .
    H H35A 0.5236 0.3461 0.6471 0.084 Uiso calc R 1 . .
    C C36 0.4723(8) 0.1583(10) 0.8642(13) 0.084(6) Uani d . 1 . .
    H H36A 0.5005 0.1446 0.8613 0.101 Uiso calc R 1 . .
    N N1 0.2665(4) 0.0749(4) 0.7718(6) 0.027(2) Uani d . 1 . .
    N N2 0.3485(5) 0.1086(5) 0.6585(7) 0.040(3) Uani d . 1 . .
    N N3 0.2656(6) 0.1551(5) 0.6549(6) 0.040(3) Uani d . 1 . .
    N N4 0.3847(6) 0.2337(5) 0.6735(7) 0.041(3) Uani d . 1 . .
    N N5 0.3875(5) 0.1656(5) 0.8079(7) 0.040(3) Uani d . 1 . .
    N N6 0.3062(5) 0.2008(5) 0.8083(6) 0.031(2) Uani d . 1 . .
    O O1 0.6667 0.3333 0.2882(10) 0.038(4) Uani d S 1 . .
    O O2 0.6684(4) 0.2746(4) 0.5635(6) 0.047(2) Uani d . 1 . .
    O O3 0.5416(5) 0.3302(5) 0.1526(6) 0.046(2) Uani d . 1 . .
    O O4 0.5342(4) 0.2705(4) 0.2961(5) 0.040(2) Uani d . 1 . .
    O O5 0.5375(5) 0.4431(5) 0.3877(7) 0.059(3) Uani d . 1 . .
    O O6 0.5548(5) 0.2172(6) 0.6463(6) 0.063(3) Uani d . 1 . .
    O O7 0.5918(4) 0.3915(4) 0.2958(5) 0.037(2) Uani d . 1 . .
    O O8 0.4282(4) 0.2170(5) 0.3920(7) 0.056(3) Uani d . 1 . .
    O O9 0.5345(4) 0.3311(4) 0.4206(5) 0.040(2) Uani d . 1 . .
    O O10 0.5036(4) 0.2295(4) 0.5095(6) 0.049(3) Uani d . 1 . .
    O O11 0.5687(4) 0.1702(4) 0.5081(6) 0.046(2) Uani d . 1 . .
    O O12 0.6053(4) 0.2694(4) 0.1776(6) 0.040(2) Uani d . 1 . .
    O O13 0.5982(4) 0.2633(4) 0.4271(6) 0.036(2) Uani d . 1 . .
    O O14 0.5038(4) 0.1676(4) 0.3806(6) 0.045(2) Uani d . 1 . .
    O O1W 0.5848(13) 0.3187(15) 0.7626(19) 0.053(9) Uani d P 0.33 . .
    O O2W 0.5964(9) 0.2622(9) 1.0192(12) 0.013(4) Uiso d P 0.33 . .
loop_
    _atom_site_aniso_label
    _atom_site_aniso_U_11
    _atom_site_aniso_U_22
    _atom_site_aniso_U_33
    _atom_site_aniso_U_12
    _atom_site_aniso_U_13
    _atom_site_aniso_U_23
    Fe1 0.0211(7) 0.0211(7) 0.0382(16) 0.0105(4) 0.000 0.000
    Fe2 0.0294(9) 0.0271(10) 0.0303(9) 0.0123(8) 0.0027(7) -0.0021(8)
    W1 0.0322(3) 0.0341(3) 0.0487(4) 0.0171(2) -0.0097(3) -0.0013(3)
    W2 0.0389(3) 0.0400(3) 0.0606(5) 0.0282(3) -0.0024(3) -0.0043(3)
    W3 0.0459(4) 0.0465(4) 0.0512(4) 0.0223(3) 0.0143(3) 0.0129(3)
    W4 0.0216(3) 0.0361(3) 0.0588(4) 0.0107(2) 0.0040(2) -0.0005(3)
    C1 0.038(7) 0.033(7) 0.039(8) 0.020(6) 0.012(6) 0.008(6)
    C2 0.042(8) 0.042(8) 0.042(9) 0.025(7) 0.007(6) 0.009(7)
    C3 0.038(7) 0.035(7) 0.055(9) 0.020(6) -0.008(6) 0.006(6)
    C4 0.039(7) 0.020(6) 0.047(8) 0.016(5) 0.005(6) 0.000(5)
    C5 0.029(6) 0.028(7) 0.050(8) 0.016(5) -0.003(6) 0.001(6)
    C6 0.052(8) 0.047(8) 0.037(8) 0.029(7) 0.004(7) -0.020(6)
    C7 0.060(9) 0.040(8) 0.051(10) 0.020(7) 0.014(7) -0.008(7)
    C8 0.038(8) 0.040(7) 0.058(10) 0.013(6) -0.024(7) -0.011(6)
    C9 0.082(13) 0.064(12) 0.106(17) 0.048(11) -0.068(13) -0.046(12)
    C10 0.094(16) 0.082(15) 0.067(14) 0.046(13) -0.038(12) -0.005(11)
    C11 0.061(10) 0.033(8) 0.082(13) 0.017(7) 0.034(9) 0.010(8)
    C12 0.15(2) 0.066(13) 0.075(15) 0.056(14) 0.066(15) -0.001(10)
    C13 0.052(10) 0.042(9) 0.083(13) 0.014(8) 0.012(9) -0.012(8)
    C14 0.050(9) 0.045(9) 0.055(10) 0.014(8) 0.016(8) -0.010(7)
    C15 0.18(2) 0.085(14) 0.035(10) 0.097(17) 0.013(12) 0.019(9)
    C16 0.31(4) 0.18(3) 0.044(14) 0.21(3) 0.06(2) 0.056(17)
    C17 0.16(2) 0.101(19) 0.069(16) 0.102(19) 0.033(16) 0.041(13)
    C18 0.15(2) 0.056(11) 0.056(12) 0.067(13) 0.049(12) 0.015(9)
    C19 0.081(12) 0.036(8) 0.042(9) 0.033(8) 0.035(8) 0.013(7)
    C20 0.028(6) 0.023(6) 0.035(7) 0.003(5) 0.005(5) 0.006(5)
    C21 0.033(7) 0.047(8) 0.030(7) 0.017(6) -0.010(6) -0.002(6)
    C22 0.043(8) 0.045(9) 0.058(11) 0.009(7) 0.001(7) 0.010(7)
    C23 0.037(9) 0.085(13) 0.074(14) 0.020(9) -0.029(9) 0.010(11)
    C24 0.046(9) 0.089(13) 0.088(14) 0.040(10) -0.014(9) -0.009(11)
    C25 0.139(18) 0.048(10) 0.075(13) 0.062(12) 0.032(13) -0.011(9)
    C26 0.030(7) 0.035(7) 0.056(10) 0.012(6) -0.005(6) 0.001(6)
    C27 0.055(9) 0.055(9) 0.037(9) 0.035(8) -0.001(7) -0.006(7)
    C28 0.093(13) 0.050(9) 0.039(10) 0.040(9) 0.025(9) -0.008(7)
    C29 0.052(9) 0.043(8) 0.033(8) 0.019(7) -0.011(7) -0.018(6)
    C30 0.085(13) 0.059(11) 0.059(12) 0.036(10) -0.018(10) -0.021(8)
    C31 0.073(12) 0.040(8) 0.046(10) 0.005(8) -0.026(9) -0.006(7)
    C32 0.090(12) 0.030(8) 0.047(10) 0.034(8) 0.019(8) 0.007(7)
    C33 0.117(19) 0.051(11) 0.077(16) 0.029(13) 0.071(14) 0.014(11)
    C34 0.083(14) 0.073(13) 0.095(15) 0.039(11) 0.026(12) -0.030(11)
    C35 0.046(10) 0.035(9) 0.101(17) 0.000(8) 0.047(11) 0.002(9)
    C36 0.050(11) 0.116(17) 0.101(18) 0.052(12) -0.006(10) 0.006(14)
    N1 0.031(5) 0.027(5) 0.028(6) 0.019(5) 0.001(4) 0.000(4)
    N2 0.041(7) 0.039(6) 0.037(7) 0.019(5) 0.009(5) -0.004(5)
    N3 0.061(8) 0.039(6) 0.028(6) 0.031(6) -0.001(6) -0.006(5)
    N4 0.063(8) 0.022(5) 0.031(7) 0.016(6) 0.023(6) 0.000(5)
    N5 0.023(5) 0.037(6) 0.049(7) 0.008(5) 0.004(5) -0.001(5)
    N6 0.030(6) 0.026(5) 0.024(6) 0.006(5) -0.002(4) -0.003(4)
    O1 0.030(5) 0.030(5) 0.055(11) 0.015(2) 0.000 0.000
    O2 0.046(6) 0.043(6) 0.054(7) 0.025(5) 0.003(5) 0.008(5)
    O3 0.048(6) 0.048(6) 0.048(6) 0.028(5) -0.022(5) -0.008(5)
    O4 0.040(5) 0.028(5) 0.049(6) 0.013(4) 0.005(4) -0.003(4)
    O5 0.054(6) 0.038(6) 0.096(9) 0.030(5) -0.002(6) -0.010(5)
    O6 0.062(7) 0.072(8) 0.056(8) 0.035(6) 0.016(6) 0.015(6)
    O7 0.041(5) 0.028(5) 0.050(6) 0.022(4) -0.007(4) -0.009(4)
    O8 0.025(5) 0.045(6) 0.089(9) 0.010(4) 0.013(5) -0.003(6)
    O9 0.040(5) 0.032(5) 0.053(6) 0.021(4) 0.006(4) -0.002(4)
    O10 0.049(6) 0.033(5) 0.054(7) 0.013(5) 0.020(5) -0.004(4)
    O11 0.046(6) 0.041(5) 0.054(7) 0.024(5) 0.005(5) 0.015(5)
    O12 0.034(5) 0.032(5) 0.054(7) 0.016(4) 0.000(4) 0.001(4)
    O13 0.036(5) 0.026(4) 0.044(6) 0.013(4) 0.002(4) 0.002(4)
    O14 0.039(5) 0.041(5) 0.058(7) 0.022(5) 0.003(4) -0.005(4)
    O1W 0.048(18) 0.08(2) 0.05(2) 0.041(17) -0.010(14) -0.042(16)
loop_
    _geom_bond_atom_site_label_1
    _geom_bond_atom_site_label_2
    _geom_bond_site_symmetry_2
    _geom_bond_distance
    _geom_bond_publ_flag
    Fe1 O13 2_655 1.826(8) ?
    Fe1 O13 . 1.826(8) yes
    Fe1 O13 3_665 1.826(8) ?
    Fe1 O1 . 1.833(18) yes
    Fe2 N6 . 1.969(11) yes
    Fe2 N3 . 1.971(12) yes
    Fe2 N1 . 1.972(10) yes
    Fe2 N5 . 1.979(12) yes
    Fe2 N2 . 1.986(11) yes
    Fe2 N4 . 2.001(11) yes
    W1 O3 . 1.692(9) yes
    W1 O4 . 1.898(9) yes
    W1 O7 . 1.943(8) yes
    W1 O12 3_665 1.950(9) ?
    W1 O12 . 1.950(8) yes
    W1 O1 . 2.230(9) yes
    W2 O5 . 1.702(10) yes
    W2 O7 . 1.858(9) yes
    W2 O9 . 1.940(9) yes
    W2 O14 3_665 1.954(9) yes
    W2 O11 3_665 1.963(10) yes
    W2 O13 3_665 2.211(8) yes
    W3 O6 . 1.742(11) yes
    W3 O2 3_665 1.903(9) yes
    W3 O2 . 1.911(9) yes
    W3 O11 . 1.951(10) yes
    W3 O10 . 1.961(10) yes
    W3 O13 . 2.229(10) yes
    W4 O8 . 1.678(9) yes
    W4 O9 . 1.896(8) yes
    W4 O4 . 1.904(9) yes
    W4 O10 . 1.944(11) yes
    W4 O14 . 2.001(9) yes
    W4 O13 . 2.221(8) yes
    C1 N1 . 1.319(15) ?
    C1 C2 . 1.375(18) ?
    C1 H1A . 0.9300 ?
    C2 C3 . 1.313(18) ?
    C2 H2A . 0.9300 ?
    C3 C4 . 1.477(18) ?
    C3 H3A . 0.9300 ?
    C4 C5 . 1.378(16) ?
    C4 C13 . 1.451(18) ?
    C5 N1 . 1.360(15) ?
    C5 C6 . 1.409(18) ?
    C6 N2 . 1.363(17) ?
    C6 C7 . 1.440(18) ?
    C7 C25 . 1.36(2) ?
    C7 C34 . 1.44(2) ?
    C8 N3 . 1.279(17) ?
    C8 C9 . 1.42(2) ?
    C8 H8A . 0.9300 ?
    C9 C10 . 1.25(3) ?
    C9 H9A . 0.9300 ?
    C10 C15 . 1.42(3) ?
    C10 H10A . 0.9300 ?
    C11 N2 . 1.267(17) ?
    C11 C12 . 1.42(2) ?
    C11 H11A . 0.9300 ?
    C12 C34 . 1.37(2) ?
    C12 H12A . 0.9300 ?
    C13 C25 . 1.39(2) ?
    C13 H13A . 0.9300 ?
    C14 N4 . 1.283(19) ?
    C14 C35 . 1.45(2) ?
    C14 H14A . 0.9300 ?
    C15 C32 . 1.45(3) ?
    C15 C16 . 1.48(3) ?
    C16 C17 . 1.44(4) ?
    C16 H16A . 0.9300 ?
    C17 C18 . 1.41(3) ?
    C17 H17A . 0.9300 ?
    C18 C33 . 1.41(3) ?
    C18 C19 . 1.42(2) ?
    C19 C32 . 1.31(2) ?
    C19 N4 . 1.37(2) ?
    C20 C21 . 1.380(17) ?
    C20 N6 . 1.390(16) ?
    C20 C29 . 1.425(18) ?
    C21 N5 . 1.367(17) ?
    C21 C22 . 1.377(19) ?
    C22 C23 . 1.42(2) ?
    C22 C31 . 1.47(2) ?
    C23 C36 . 1.37(3) ?
    C23 H23A . 0.9300 ?
    C24 N5 . 1.373(19) ?
    C24 C36 . 1.44(2) ?
    C24 H24A . 0.9300 ?
    C25 H25A . 0.9300 ?
    C26 N6 . 1.341(16) ?
    C26 C27 . 1.41(2) ?
    C26 H26A . 0.9300 ?
    C27 C28 . 1.30(2) ?
    C27 H27A . 0.9300 ?
    C28 C29 . 1.48(2) ?
    C28 H28A . 0.9300 ?
    C29 C30 . 1.33(2) ?
    C30 C31 . 1.39(2) ?
    C30 H30A . 0.9300 ?
    C31 H31A . 0.9300 ?
    C32 N3 . 1.455(18) ?
    C33 C35 . 1.34(3) ?
    C33 H33A . 0.9300 ?
    C34 H34A . 0.9300 ?
    C35 H35A . 0.9300 ?
    C36 H36A . 0.9300 ?
    O1 W1 2_655 2.230(9) ?
    O1 W1 3_665 2.230(9) ?
    O2 W3 2_655 1.903(9) ?
    O11 W2 2_655 1.963(10) ?
    O12 W1 2_655 1.950(8) ?
    O13 W2 2_655 2.211(8) ?
    O14 W2 2_655 1.954(9) ?
loop_
    _geom_angle_atom_site_label_1
    _geom_angle_atom_site_label_2
    _geom_angle_atom_site_label_3
    _geom_angle_site_symmetry_1
    _geom_angle_site_symmetry_3
    _geom_angle
    _geom_angle_publ_flag
    O13 Fe1 O13 2_655 . 111.0(3) ?
    O13 Fe1 O13 2_655 3_665 111.0(3) ?
    O13 Fe1 O13 . 3_665 111.0(3) ?
    O13 Fe1 O1 2_655 . 107.9(3) ?
    O13 Fe1 O1 . . 107.9(3) ?
    O13 Fe1 O1 3_665 . 107.9(3) ?
    N6 Fe2 N3 . . 93.0(4) ?
    N6 Fe2 N1 . . 93.4(4) ?
    N3 Fe2 N1 . . 92.8(4) ?
    N6 Fe2 N5 . . 82.3(5) ?
    N3 Fe2 N5 . . 174.4(5) ?
    N1 Fe2 N5 . . 90.5(4) ?
    N6 Fe2 N2 . . 174.4(5) ?
    N3 Fe2 N2 . . 92.1(5) ?
    N1 Fe2 N2 . . 84.0(4) ?
    N5 Fe2 N2 . . 92.7(5) ?
    N6 Fe2 N4 . . 93.3(4) ?
    N3 Fe2 N4 . . 83.7(5) ?
    N1 Fe2 N4 . . 172.6(4) ?
    N5 Fe2 N4 . . 93.5(5) ?
    N2 Fe2 N4 . . 89.6(4) ?
    O3 W1 O4 . . 104.9(5) ?
    O3 W1 O7 . . 102.9(4) ?
    O4 W1 O7 . . 86.4(4) ?
    O3 W1 O12 . 3_665 95.3(5) ?
    O4 W1 O12 . 3_665 159.7(4) ?
    O7 W1 O12 . 3_665 87.9(4) ?
    O3 W1 O12 . . 97.3(4) ?
    O4 W1 O12 . . 90.0(4) ?
    O7 W1 O12 . . 159.7(4) ?
    O12 W1 O12 3_665 . 88.6(5) ?
    O3 W1 O1 . . 163.4(5) ?
    O4 W1 O1 . . 88.2(4) ?
    O7 W1 O1 . . 87.8(4) ?
    O12 W1 O1 3_665 . 72.1(4) ?
    O12 W1 O1 . . 72.1(4) ?
    O5 W2 O7 . . 103.3(5) ?
    O5 W2 O9 . . 101.8(4) ?
    O7 W2 O9 . . 86.7(4) ?
    O5 W2 O14 . 3_665 97.7(5) ?
    O7 W2 O14 . 3_665 92.2(4) ?
    O9 W2 O14 . 3_665 160.2(4) ?
    O5 W2 O11 . 3_665 95.9(5) ?
    O7 W2 O11 . 3_665 160.7(4) ?
    O9 W2 O11 . 3_665 86.8(4) ?
    O14 W2 O11 3_665 3_665 87.8(4) ?
    O5 W2 O13 . 3_665 166.2(5) ?
    O7 W2 O13 . 3_665 88.3(4) ?
    O9 W2 O13 . 3_665 86.2(3) ?
    O14 W2 O13 3_665 3_665 74.0(3) ?
    O11 W2 O13 3_665 3_665 73.1(3) ?
    O6 W3 O2 . 3_665 103.8(5) ?
    O6 W3 O2 . . 102.5(5) ?
    O2 W3 O2 3_665 . 85.6(5) ?
    O6 W3 O11 . . 96.5(5) ?
    O2 W3 O11 3_665 . 159.7(4) ?
    O2 W3 O11 . . 90.1(4) ?
    O6 W3 O10 . . 96.9(5) ?
    O2 W3 O10 3_665 . 90.0(4) ?
    O2 W3 O10 . . 160.6(4) ?
    O11 W3 O10 . . 87.5(4) ?
    O6 W3 O13 . . 165.8(5) ?
    O2 W3 O13 3_665 . 87.1(4) ?
    O2 W3 O13 . . 87.2(4) ?
    O11 W3 O13 . . 73.0(3) ?
    O10 W3 O13 . . 73.7(4) ?
    O8 W4 O9 . . 103.7(4) ?
    O8 W4 O4 . . 104.3(5) ?
    O9 W4 O4 . . 87.5(4) ?
    O8 W4 O10 . . 95.1(5) ?
    O9 W4 O10 . . 90.8(4) ?
    O4 W4 O10 . . 160.3(4) ?
    O8 W4 O14 . . 96.0(4) ?
    O9 W4 O14 . . 160.3(4) ?
    O4 W4 O14 . . 88.3(4) ?
    O10 W4 O14 . . 86.8(4) ?
    O8 W4 O13 . . 164.7(4) ?
    O9 W4 O13 . . 87.6(3) ?
    O4 W4 O13 . . 86.2(4) ?
    O10 W4 O13 . . 74.2(4) ?
    O14 W4 O13 . . 72.9(3) ?
    N1 C1 C2 . . 124.0(12) ?
    N1 C1 H1A . . 118.0 ?
    C2 C1 H1A . . 118.0 ?
    C3 C2 C1 . . 121.8(14) ?
    C3 C2 H2A . . 119.1 ?
    C1 C2 H2A . . 119.1 ?
    C2 C3 C4 . . 116.7(12) ?
    C2 C3 H3A . . 121.7 ?
    C4 C3 H3A . . 121.7 ?
    C5 C4 C13 . . 120.5(13) ?
    C5 C4 C3 . . 117.5(11) ?
    C13 C4 C3 . . 122.0(12) ?
    N1 C5 C4 . . 123.0(12) ?
    N1 C5 C6 . . 116.5(11) ?
    C4 C5 C6 . . 120.5(12) ?
    N2 C6 C5 . . 117.7(11) ?
    N2 C6 C7 . . 123.9(13) ?
    C5 C6 C7 . . 118.1(13) ?
    C25 C7 C6 . . 120.5(14) ?
    C25 C7 C34 . . 124.2(15) ?
    C6 C7 C34 . . 115.3(14) ?
    N3 C8 C9 . . 121.7(16) ?
    N3 C8 H8A . . 119.2 ?
    C9 C8 H8A . . 119.2 ?
    C10 C9 C8 . . 126.2(19) ?
    C10 C9 H9A . . 116.9 ?
    C8 C9 H9A . . 116.9 ?
    C9 C10 C15 . . 116.0(18) ?
    C9 C10 H10A . . 122.0 ?
    C15 C10 H10A . . 122.0 ?
    N2 C11 C12 . . 121.5(14) ?
    N2 C11 H11A . . 119.2 ?
    C12 C11 H11A . . 119.2 ?
    C34 C12 C11 . . 122.6(17) ?
    C34 C12 H12A . . 118.7 ?
    C11 C12 H12A . . 118.7 ?
    C25 C13 C4 . . 117.4(14) ?
    C25 C13 H13A . . 121.3 ?
    C4 C13 H13A . . 121.3 ?
    N4 C14 C35 . . 124.1(18) ?
    N4 C14 H14A . . 118.0 ?
    C35 C14 H14A . . 118.0 ?
    C10 C15 C32 . . 120.9(16) ?
    C10 C15 C16 . . 126(2) ?
    C32 C15 C16 . . 113(2) ?
    C17 C16 C15 . . 121(2) ?
    C17 C16 H16A . . 119.7 ?
    C15 C16 H16A . . 119.7 ?
    C18 C17 C16 . . 120(2) ?
    C18 C17 H17A . . 119.9 ?
    C16 C17 H17A . . 119.9 ?
    C17 C18 C33 . . 122(2) ?
    C17 C18 C19 . . 118(2) ?
    C33 C18 C19 . . 120(2) ?
    C32 C19 N4 . . 118.5(13) ?
    C32 C19 C18 . . 122.6(18) ?
    N4 C19 C18 . . 118.7(17) ?
    C21 C20 N6 . . 117.3(11) ?
    C21 C20 C29 . . 120.5(12) ?
    N6 C20 C29 . . 122.1(11) ?
    N5 C21 C22 . . 123.7(13) ?
    N5 C21 C20 . . 115.0(11) ?
    C22 C21 C20 . . 121.3(13) ?
    C21 C22 C23 . . 117.4(16) ?
    C21 C22 C31 . . 118.1(15) ?
    C23 C22 C31 . . 124.4(16) ?
    C36 C23 C22 . . 120.5(15) ?
    C36 C23 H23A . . 119.7 ?
    C22 C23 H23A . . 119.7 ?
    N5 C24 C36 . . 119.5(17) ?
    N5 C24 H24A . . 120.3 ?
    C36 C24 H24A . . 120.3 ?
    C7 C25 C13 . . 122.2(14) ?
    C7 C25 H25A . . 118.9 ?
    C13 C25 H25A . . 118.9 ?
    N6 C26 C27 . . 123.7(13) ?
    N6 C26 H26A . . 118.2 ?
    C27 C26 H26A . . 118.2 ?
    C28 C27 C26 . . 119.4(15) ?
    C28 C27 H27A . . 120.3 ?
    C26 C27 H27A . . 120.3 ?
    C27 C28 C29 . . 121.8(13) ?
    C27 C28 H28A . . 119.1 ?
    C29 C28 H28A . . 119.1 ?
    C30 C29 C20 . . 118.0(14) ?
    C30 C29 C28 . . 126.6(14) ?
    C20 C29 C28 . . 115.0(12) ?
    C29 C30 C31 . . 124.1(16) ?
    C29 C30 H30A . . 117.9 ?
    C31 C30 H30A . . 117.9 ?
    C30 C31 C22 . . 117.2(14) ?
    C30 C31 H31A . . 121.4 ?
    C22 C31 H31A . . 121.4 ?
    C19 C32 C15 . . 125.1(16) ?
    C19 C32 N3 . . 118.0(15) ?
    C15 C32 N3 . . 116.7(16) ?
    C35 C33 C18 . . 120.0(17) ?
    C35 C33 H33A . . 120.0 ?
    C18 C33 H33A . . 120.0 ?
    C12 C34 C7 . . 117.0(15) ?
    C12 C34 H34A . . 121.5 ?
    C7 C34 H34A . . 121.5 ?
    C33 C35 C14 . . 117.1(18) ?
    C33 C35 H35A . . 121.5 ?
    C14 C35 H35A . . 121.5 ?
    C23 C36 C24 . . 119.6(17) ?
    C23 C36 H36A . . 120.2 ?
    C24 C36 H36A . . 120.2 ?
    C1 N1 C5 . . 116.9(10) ?
    C1 N1 Fe2 . . 131.6(8) ?
    C5 N1 Fe2 . . 111.5(8) ?
    C11 N2 C6 . . 119.4(12) ?
    C11 N2 Fe2 . . 130.2(10) ?
    C6 N2 Fe2 . . 110.2(8) ?
    C8 N3 C32 . . 118.3(13) ?
    C8 N3 Fe2 . . 132.7(10) ?
    C32 N3 Fe2 . . 108.4(10) ?
    C14 N4 C19 . . 120.3(13) ?
    C14 N4 Fe2 . . 128.8(12) ?
    C19 N4 Fe2 . . 110.5(10) ?
    C21 N5 C24 . . 119.2(13) ?
    C21 N5 Fe2 . . 113.5(9) ?
    C24 N5 Fe2 . . 127.2(11) ?
    C26 N6 C20 . . 117.7(11) ?
    C26 N6 Fe2 . . 130.1(9) ?
    C20 N6 Fe2 . . 111.7(8) ?
    Fe1 O1 W1 . 2_655 119.9(4) ?
    Fe1 O1 W1 . 3_665 119.9(4) ?
    W1 O1 W1 2_655 3_665 97.4(5) ?
    Fe1 O1 W1 . . 119.9(4) ?
    W1 O1 W1 2_655 . 97.4(5) ?
    W1 O1 W1 3_665 . 97.4(5) ?
    W3 O2 W3 2_655 . 152.4(5) ?
    W1 O4 W4 . . 150.8(5) ?
    W2 O7 W1 . . 151.3(5) ?
    W4 O9 W2 . . 150.3(5) ?
    W4 O10 W3 . . 115.8(4) ?
    W3 O11 W2 . 2_655 116.6(4) ?
    W1 O12 W1 2_655 . 118.3(5) ?
    Fe1 O13 W2 . 2_655 121.3(4) ?
    Fe1 O13 W4 . . 120.8(4) ?
    W2 O13 W4 2_655 . 97.7(3) ?
    Fe1 O13 W3 . . 118.3(5) ?
    W2 O13 W3 2_655 . 97.2(3) ?
    W4 O13 W3 . . 96.0(3) ?
    W2 O14 W4 2_655 . 115.2(4) ?
