# Supplementary material for: Tris[tris­(1,10-phenanthroline-κ2 N,N′)iron(II)] dodeca­tungstoferrate dihydrate
Source: Acta Crystallogr Sect E Struct Rep Online. 2008 Apr 16;64(Pt 5):m672. doi: 10.1107/S1600536808009896 (PMC2961299; doi:10.1107/S1600536808009896)
Supplement: Supplementary file 2 [file e-64-0m672-Isup2.hkl]

#
# h,k,l, Fc-squared, Fo-squared, sigma(Fo-squared) and status flag
#
data_I
_shelx_title ' Y in R3'
_shelx_refln_list_code          4
_shelx_F_calc_maximum     1918.75
_exptl_crystal_F_000      6534.00
_reflns_d_resolution_high  0.8383
 
loop_
 _symmetry_equiv_pos_as_xyz
 'x, y, z'
 '-y, x-y, z'
 '-x+y, -x, z'
 'x+2/3, y+1/3, z+1/3'
 '-y+2/3, x-y+1/3, z+1/3'
 '-x+y+2/3, -x+1/3, z+1/3'
 'x+1/3, y+2/3, z+2/3'
 '-y+1/3, x-y+2/3, z+2/3'
 '-x+y+1/3, -x+2/3, z+2/3'
 
_cell_length_a    25.0880
_cell_length_b    25.0880
_cell_length_c    17.2310
_cell_angle_alpha  90.000
_cell_angle_beta   90.000
_cell_angle_gamma 120.000
 
_shelx_F_squared_multiplier     1.000
 
loop_
 _refln_index_h
 _refln_index_k
 _refln_index_l
 _refln_F_squared_calc
 _refln_F_squared_meas
 _refln_F_squared_sigma
 _refln_observed_status
  -1   1 -20     7653.47     7122.69   1958.88 o
  -3   2 -20     1376.98     -596.46   1639.30 o
   0   2 -20     1055.41     1628.97   1667.58 o
  -5   3 -20     4822.51     4545.31   1860.55 o
  -2   3 -20     5026.68     4072.90   1850.60 o
   1   3 -20     7127.27     9246.37   2105.36 o
  -4   4 -20      944.37      224.08   1678.85 o
  -1   4 -20    14481.68    14952.33   2360.58 o
   2   4 -20    22887.77    28643.10   4213.91 o
  -6   5 -20     4634.55     2564.07   1760.83 o
  -3   5 -20     7685.80     5688.50   1923.72 o
   0   5 -20     6162.48     5392.27   1959.34 o
  -5   6 -20     1261.94     -798.25   1546.16 o
  -2   6 -20     1013.10      224.67   1715.78 o
   0   1 -19    46225.66    46114.35   3102.41 o
  -2   2 -19    32231.49    29480.42   2674.49 o
   1   2 -19     6125.98     7549.81   1929.92 o
  -4   3 -19     6673.90     6078.83   1800.21 o
  -1   3 -19     1255.79     2055.67   1636.69 o
   2   3 -19     4350.80     3176.57   1682.62 o
  -6   4 -19     4760.00     3516.30   1999.07 o
  -3   4 -19     2562.46     3377.84   1716.59 o
   0   4 -19     7276.23     5639.60   1829.03 o
   3   4 -19    14539.32    15154.04   2328.19 o
  -8   5 -19    24111.50    22344.43   2557.63 o
  -5   5 -19     5855.36     6774.71   1903.57 o
  -2   5 -19    13416.40    14150.63   2241.52 o
   1   5 -19     1574.43       99.62   1585.35 o
   4   5 -19    34018.52    33816.65   2475.49 o
 -10   6 -19    27976.10    28223.22   4041.99 o
  -7   6 -19     1729.77     2059.80   1636.36 o
  -4   6 -19     9839.99    12368.23   2459.19 o
  -1   6 -19    19146.29    21783.91   2476.56 o
   2   6 -19    16406.95    14583.26   1953.83 o
   5   6 -19     1151.00      408.25   1408.30 o
  -9   7 -19      448.68     1885.31   2072.65 o
  -6   7 -19    12490.31    14095.11   3282.13 o
  -3   7 -19    16959.28    20365.03   2424.32 o
   0   7 -19     3084.71     2768.88   1623.41 o
   3   7 -19     3101.06     3210.84   1616.39 o
 -11   8 -19      469.33      -48.63   2938.62 o
  -8   8 -19     2392.97       20.06   2017.79 o
  -5   8 -19    27606.78    30138.40   2849.13 o
  -2   8 -19     8198.54     9065.93   1908.68 o
   1   8 -19     1284.08      297.84   2139.82 o
 -10   9 -19     6903.02     5140.92   1890.10 o
  -7   9 -19    11440.62    13097.60   2275.78 o
  -4   9 -19    20971.11    22707.06   2622.93 o
  -1   9 -19      555.26      645.95   1592.95 o
  -9  10 -19      887.77    -1139.24   2243.28 o
  -6  10 -19    14008.14    15680.96   2408.73 o
  -3  10 -19     9160.78     9136.62   2049.01 o
  -8  11 -19     6796.79     4300.25   3525.65 o
  -5  11 -19     9795.06     9915.42   2209.98 o
   0   0 -18   188456.98   189672.92   9354.26 o
   1   1 -18    60290.55    59522.41   3286.39 o
  -1   2 -18    44705.52    44542.65   2962.99 o
   2   2 -18     5425.88     5726.67   1711.54 o
  -3   3 -18     6755.94     4750.40   1665.03 o
   0   3 -18     4456.97     4156.84   1675.19 o
   3   3 -18     2276.66     -342.74   1377.87 o
  -5   4 -18     1337.29     1131.01   1500.82 o
  -2   4 -18     7349.76     3919.79   1735.08 o
   1   4 -18    22449.16    21374.69   2367.74 o
   4   4 -18    50259.53    52829.80   3216.24 o
  -7   5 -18     5420.06     6995.15   1886.13 o
  -4   5 -18     6802.13     5396.92   1704.35 o
  -1   5 -18     4794.32     3138.77   1612.65 o
   2   5 -18     4657.56     6543.85   1787.17 o
   5   5 -18     9024.45    10241.40   1665.81 o
  -9   6 -18     8642.61     7862.53   1892.23 o
  -6   6 -18     5865.62     3321.05   1625.26 o
  -3   6 -18     4318.02     4814.72   1664.33 o
   0   6 -18     8978.39     7318.35   1857.42 o
   3   6 -18    22288.19    23937.68   2101.97 o
   6   6 -18      586.90    -1108.32   1114.40 o
 -11   7 -18     3574.56     3042.99   1642.10 o
  -8   7 -18    13207.79    12079.95   2272.20 o
  -5   7 -18     4361.49     4529.61   1676.02 o
  -2   7 -18      580.74     -359.23   1464.60 o
   1   7 -18     8744.65    10832.52   1683.62 o
   4   7 -18     4657.31     6366.90   1563.91 o
   7   7 -18     1065.51      649.13   1710.21 o
 -13   8 -18      145.32    -1020.74   1463.33 o
 -10   8 -18      828.14      506.29   1951.22 o
  -7   8 -18    13715.36    18314.26   2989.11 o
  -4   8 -18    40372.43    40155.99   3174.63 o
  -1   8 -18     8358.41     7291.25   1552.96 o
   2   8 -18     2091.52      562.30   1267.01 o
   5   8 -18     3706.49     4726.36   1492.68 o
 -12   9 -18     4615.39     3447.69   2253.60 o
  -9   9 -18    12456.28    12652.08   2198.60 o
  -6   9 -18     1230.67     2188.80   1586.62 o
  -3   9 -18     2877.27     1818.33   1537.15 o
   0   9 -18     8096.79     8390.73   1997.45 o
   3   9 -18     3433.30     3877.14   1416.37 o
 -11  10 -18    23169.17    24563.37   2915.11 o
  -8  10 -18     4588.07     5047.38   1795.92 o
  -5  10 -18     8647.73     7567.46   1937.09 o
  -2  10 -18     3219.81     4946.99   1793.06 o
   1  10 -18    14277.95    16745.04   2379.83 o
 -13  11 -18    30731.59    35242.59   4109.17 o
 -10  11 -18    27227.31    25271.51   2733.92 o
  -7  11 -18     6773.89     9315.39   2108.88 o
  -4  11 -18    12187.78    10832.98   2166.52 o
  -1  11 -18    23273.31    25119.89   3551.80 o
   2  11 -18    29202.12    29378.38   2809.31 o
 -12  12 -18   114833.67   114272.52   4739.52 o
  -9  12 -18     2560.68      699.26   1660.51 o
  -6  12 -18    17984.33    23126.02   2718.65 o
  -3  12 -18     9281.94     9320.08   2203.13 o
   0  12 -18   116004.36   111658.53   4589.49 o
 -11  13 -18    20055.10    24084.11   2785.68 o
  -8  13 -18    16532.57    20905.45   2608.77 o
  -5  13 -18    13913.95    17331.65   2508.94 o
  -2  13 -18    38711.15    38423.16   3175.93 o
 -10  14 -18     1480.42      281.36   3167.87 o
  -7  14 -18    16171.52    18902.96   2610.80 o
  -1   1 -17    82848.36    81334.03   3511.41 o
  -3   2 -17      270.79     -674.41   1310.53 o
   0   2 -17    18932.91    15808.65   2047.42 o
  -5   3 -17    12126.11     9713.19   1849.39 o
  -2   3 -17     2861.74     3095.46   1531.04 o
   1   3 -17    15654.42    13861.99   2132.55 o
  -7   4 -17    21641.88    25650.61   2374.91 o
  -4   4 -17     3361.60       92.88   1376.49 o
  -1   4 -17     5670.75     9520.81   2191.68 o
   2   4 -17    18977.79    20028.14   2230.69 o
  -9   5 -17    39631.03    36705.91   2720.89 o
  -6   5 -17    12313.80    12076.37   1880.46 o
  -3   5 -17    15922.72    15315.44   2387.53 o
   0   5 -17    18702.79    16968.77   2146.79 o
   3   5 -17    41020.12    36414.81   3577.38 o
 -11   6 -17    16458.16    16821.78   1818.16 o
  -8   6 -17    18221.23    18342.63   2164.27 o
  -5   6 -17     1930.40     1541.20   1454.65 o
  -2   6 -17    30106.79    29621.81   2487.62 o
   1   6 -17    23364.30    26537.61   2405.68 o
   4   6 -17    32281.04    33891.01   2267.67 o
 -13   7 -17     1003.92      740.70   1548.63 o
 -10   7 -17    20744.83    16828.27   2173.67 o
  -7   7 -17    16736.47    15948.19   2107.00 o
  -4   7 -17    72037.03    80307.56   5098.00 o
  -1   7 -17     3631.01     2291.87   1841.01 o
   2   7 -17    30771.56    30985.74   2442.64 o
   5   7 -17    16744.51    12672.19   2173.41 o
 -15   8 -17    37335.34    37907.50   3040.57 o
 -12   8 -17      293.27      813.71   1387.82 o
  -9   8 -17    24555.42    22362.52   3063.32 o
  -6   8 -17    42266.94    41211.35   2800.72 o
  -3   8 -17    70777.81    71278.13   2998.64 o
   0   8 -17     2381.99     1894.37   1344.99 o
   3   8 -17    30963.14    34277.15   2323.02 o
   6   8 -17    20609.11    23496.66   2581.02 o
 -14   9 -17     8500.56     8031.55   2513.77 o
 -11   9 -17     6133.89     4465.58   2181.06 o
  -8   9 -17    21371.02    21535.20   2442.29 o
  -5   9 -17    78214.08    74903.63   3736.11 o
  -2   9 -17    16203.16    13661.33   1788.83 o
   1   9 -17     7889.13     8618.72   1648.64 o
   4   9 -17     6578.82     3220.96   1715.66 o
   7   9 -17    53048.77    57269.09   3469.59 o
 -16  10 -17    20087.37    18668.08   3411.09 o
 -13  10 -17     5746.02     4100.53   1747.45 o
 -10  10 -17     5247.67     6915.00   1906.34 o
  -7  10 -17     7563.34     6457.87   1833.30 o
  -4  10 -17    30194.66    33888.46   2815.58 o
  -1  10 -17     5670.83     7351.18   1798.46 o
   2  10 -17     7745.66     8250.15   1868.39 o
   5  10 -17     6811.15     7384.22   1525.15 o
 -15  11 -17      719.95     1781.54   1597.10 o
 -12  11 -17    28095.56    24831.58   3041.74 o
  -9  11 -17     7916.79     6622.54   1814.14 o
  -6  11 -17     1248.21     2667.24   1676.27 o
  -3  11 -17    10168.20     8254.92   1964.46 o
   0  11 -17    16962.18    20966.66   2401.62 o
   3  11 -17     5319.48     3636.14   1630.30 o
 -14  12 -17    32660.44    35106.58   4514.31 o
 -11  12 -17    29738.41    30806.54   2823.08 o
  -8  12 -17     3231.06     4237.76   1712.16 o
  -5  12 -17    19701.37    20459.62   2462.22 o
  -2  12 -17    15823.16    13502.58   2128.79 o
   1  12 -17    40482.21    36962.79   2924.88 o
   4  12 -17     2392.25     2506.31   1521.82 o
 -13  13 -17    40367.00    41253.55   3257.44 o
 -10  13 -17     6083.60     5484.25   1935.35 o
  -7  13 -17    11924.87    10423.98   2086.77 o
  -4  13 -17    10465.53    12215.67   2104.84 o
  -1  13 -17    40219.05    41953.41   3547.51 o
   2  13 -17     6440.16     2998.43   1668.22 o
 -15  14 -17     5480.13     7791.16   3772.27 o
 -12  14 -17    13638.48    11204.13   2256.17 o
  -9  14 -17    17850.28    14563.08   2351.13 o
  -6  14 -17     6820.97     6588.64   1872.46 o
  -3  14 -17      742.36        0.80   1505.43 o
   0  14 -17    31081.98    27619.12   2754.70 o
 -14  15 -17     6377.38     7714.74   3831.32 o
 -11  15 -17     6495.23     7586.22   2022.37 o
  -8  15 -17    13322.53    14631.31   2345.66 o
  -5  15 -17     5709.34     4809.43   1820.82 o
  -2  15 -17     7622.33     5514.64   1917.13 o
 -10  16 -17     8026.33     6806.40   1992.49 o
  -7  16 -17     8332.28    12734.46   2358.08 o
  -4  16 -17     3458.07     1795.06   1669.82 o
   0   1 -16    17203.94    18484.40   2004.56 o
  -2   2 -16    23775.83    23280.59   3201.81 o
   1   2 -16    13814.88    13734.61   1881.81 o
  -4   3 -16    30651.98    32553.10   2390.39 o
  -1   3 -16    11058.72    10402.00   1749.09 o
   2   3 -16    24825.88    28809.88   2370.88 o
  -6   4 -16     5339.27     4966.27   1877.12 o
  -3   4 -16     2443.66     1155.48   1294.49 o
   0   4 -16     5571.68     3671.90   1601.34 o
   3   4 -16    24553.16    29946.97   3229.50 o
  -8   5 -16    22321.53    22929.51   2221.29 o
  -5   5 -16     1329.26      489.16   1292.02 o
  -2   5 -16     7302.39    10247.65   2979.49 o
   1   5 -16    13624.52    11078.03   1832.84 o
   4   5 -16    16640.46    21914.95   2511.83 o
 -10   6 -16     5898.65     6696.94   1385.15 o
  -7   6 -16     2398.34     1478.93   1357.90 o
  -4   6 -16    90650.94    90925.82   3656.71 o
  -1   6 -16    10141.33     9047.94   1780.11 o
   2   6 -16    19726.81    19363.65   1818.37 o
   5   6 -16    13659.84    13178.71   1672.12 o
 -12   7 -16    21645.06    21475.07   1898.34 o
  -9   7 -16    28478.54    27574.07   2373.06 o
  -6   7 -16    21303.02    25532.03   2265.13 o
  -3   7 -16   155841.27   151457.08   5716.34 o
   0   7 -16     3833.66     5466.19   1352.04 o
   3   7 -16    16856.20    17479.77   1825.74 o
   6   7 -16    14074.58    12920.32   2015.62 o
 -14   8 -16    39167.04    39522.54   2806.98 o
 -11   8 -16    32225.95    29409.32   2057.35 o
  -8   8 -16     6101.37     8239.63   1709.16 o
  -5   8 -16   165263.59   160673.48   7178.02 o
  -2   8 -16    76807.53    78191.91   3985.84 o
   1   8 -16    23290.28    20823.77   1891.79 o
   4   8 -16     9831.06     8744.17   1614.53 o
   7   8 -16    63475.23    73267.38   5379.59 o
 -16   9 -16    90163.00    99927.16   5436.06 o
 -13   9 -16     8962.61    11876.89   3481.41 o
 -10   9 -16    29744.95    31569.08   3370.98 o
  -7   9 -16    13686.03    14693.30   2100.94 o
  -4   9 -16   172146.23   166291.00   4202.60 o
  -1   9 -16     7943.31     8458.61   1555.73 o
   2   9 -16    41281.35    41619.01   2417.29 o
   5   9 -16    10485.29    11984.73   1674.00 o
   8   9 -16   102700.78   108483.08   5390.93 o
 -18  10 -16    52290.43    49332.89   3312.47 o
 -15  10 -16     2846.92     2875.39   1595.94 o
 -12  10 -16     6363.12     8724.43   1905.60 o
  -9  10 -16     8753.88     6404.00   1951.30 o
  -6  10 -16    99657.91    98942.30   4003.35 o
  -3  10 -16     6719.21     9864.93   1915.82 o
   0  10 -16     4999.97     5123.74   1654.50 o
   3  10 -16    11288.19    11433.94   1678.02 o
   6  10 -16    75384.05    76281.11   5878.98 o
 -17  11 -16     3833.91     2731.22   1784.52 o
 -14  11 -16     3704.16     4901.26   1702.99 o
 -11  11 -16     7393.29     7073.80   1777.13 o
  -8  11 -16     7545.33     7311.37   1877.90 o
  -5  11 -16    14212.29    12289.17   2050.50 o
  -2  11 -16     6709.19     6351.69   1770.29 o
   1  11 -16     7102.48     6759.71   1789.45 o
   4  11 -16     2077.04      112.70   1348.71 o
   7  11 -16    19623.56    16769.13   3366.32 o
 -16  12 -16      765.90      626.00   1602.10 o
 -13  12 -16    22946.36    22370.29   2491.27 o
 -10  12 -16       67.36      604.45   1908.45 o
  -7  12 -16      507.97     -257.54   1401.77 o
  -4  12 -16     5287.67     6547.24   1841.68 o
  -1  12 -16    10324.99    12702.90   2033.92 o
   2  12 -16     7961.21     8527.45   1817.59 o
   5  12 -16     5119.20     6714.47   1820.34 o
 -18  13 -16      198.03     1099.96   1546.57 o
 -15  13 -16    11776.96    16202.26   2910.99 o
 -12  13 -16     8232.55     9041.87   2105.70 o
  -9  13 -16     4099.22     3509.83   1698.41 o
  -6  13 -16     1716.54     2140.12   1547.75 o
  -3  13 -16     8502.82     8068.76   1869.05 o
   0  13 -16    16037.22    14699.38   2275.07 o
   3  13 -16      736.45    -1181.63   1349.01 o
 -17  14 -16     3083.96     3202.05   2078.87 o
 -14  14 -16    10058.64    11077.00   2125.55 o
 -11  14 -16     5780.16     4962.52   1778.24 o
  -8  14 -16     5508.84     5951.42   1824.70 o
  -5  14 -16    12736.45     9993.46   1988.96 o
  -2  14 -16    12850.24    14563.66   2155.49 o
   1  14 -16     6426.98     6847.47   1856.84 o
 -16  15 -16     2083.82      263.54   1537.38 o
 -13  15 -16     7622.29     8276.60   2211.57 o
 -10  15 -16     3878.27     4137.71   1693.00 o
  -7  15 -16    13278.39    15318.63   2334.72 o
  -4  15 -16     8540.40     9595.64   1987.54 o
  -1  15 -16    10481.57     8567.81   2099.21 o
   2  15 -16     1893.86      884.24   1503.28 o
 -15  16 -16     3112.30     5327.34   1912.63 o
 -12  16 -16     9074.67     6002.82   1899.65 o
  -9  16 -16    12942.20    14063.07   2263.82 o
  -6  16 -16     3358.53     3725.17   1767.59 o
  -3  16 -16    12966.32    11295.63   2140.01 o
   0  16 -16     2042.93      880.42   1754.96 o
 -14  17 -16     3431.73     1998.06   2713.88 o
 -11  17 -16     3431.94     3199.81   1733.64 o
  -8  17 -16     9972.79     9084.61   2075.68 o
  -5  17 -16     4774.12     4328.74   1818.66 o
  -2  17 -16      990.18     3454.37   1751.56 o
 -13  18 -16     9483.22     9680.26   2141.79 o
 -10  18 -16     5928.52     6126.76   1905.19 o
  -7  18 -16     2594.99     -363.92   1599.03 o
   0   0 -15   125923.86   137288.41   7343.07 o
   1   1 -15    76012.71    69993.43   3118.77 o
  -1   2 -15    41616.48    43756.52   2572.81 o
   2   2 -15     2399.99     2622.69   1390.24 o
  -3   3 -15    32168.31    35997.89   3889.39 o
   0   3 -15   102057.01    99464.09   3865.39 o
   3   3 -15    41421.62    41016.20   3916.09 o
  -5   4 -15    11136.58    10698.22   2027.90 o
  -2   4 -15    12131.10    13043.69   1930.67 o
   1   4 -15     7995.75     8570.37   2076.55 o
   4   4 -15   275820.78   283610.97   6141.82 o
  -7   5 -15    64822.50    63805.04   3712.21 o
  -4   5 -15     2713.85       92.19   1256.12 o
  -1   5 -15    20560.19    26059.62   2187.97 o
   2   5 -15    65051.32    66684.46   4106.05 o
   5   5 -15    79897.60    83675.04   3272.90 o
  -9   6 -15    34800.63    29371.33   2829.73 o
  -6   6 -15    11312.26    12076.26   1724.65 o
  -3   6 -15    31041.15    32693.53   2370.33 o
   0   6 -15    28003.70    26298.88   2210.30 o
   3   6 -15    60167.98    62747.81   3075.86 o
   6   6 -15    29859.89    26490.91   2013.98 o
 -11   7 -15     2151.06     3197.74   1166.37 o
  -8   7 -15     6583.49     6112.69   1539.68 o
  -5   7 -15    55180.82    60180.70   4690.82 o
  -2   7 -15    29571.23    27606.52   2230.83 o
   1   7 -15      142.46     -994.58    994.58 o
   4   7 -15    11596.93    12850.49   1604.44 o
   7   7 -15    16874.50    17349.98   1787.74 o
 -13   8 -15    19211.54    18099.90   2246.61 o
 -10   8 -15     6251.40     4829.93   1514.29 o
  -7   8 -15      639.91     2012.67   1346.46 o
  -4   8 -15   187268.06   183769.45   4902.48 o
  -1   8 -15     1014.31      587.14   1087.14 o
   2   8 -15     6743.58     6554.77   1365.37 o
   5   8 -15    22990.71    23982.38   1928.78 o
   8   8 -15   117809.75   120687.62   7731.85 o
 -15   9 -15      988.49     1550.59   1463.95 o
 -12   9 -15    31576.23    31602.52   3767.81 o
  -9   9 -15    41751.40    41260.95   2570.11 o
  -6   9 -15    40369.69    37933.88   2167.85 o
  -3   9 -15    36899.33    33332.61   2101.32 o
   0   9 -15     8862.43    10194.60   1519.05 o
   3   9 -15    33806.37    36545.06   2231.95 o
   6   9 -15     8634.97    11005.47   1590.80 o
   9   9 -15    49153.18    49088.29   3959.99 o
 -17  10 -15    26062.14    26250.24   2550.02 o
 -14  10 -15     9335.80     8983.71   1862.24 o
 -11  10 -15    41636.60    37507.10   2726.10 o
  -8  10 -15      124.79      299.40   1513.16 o
  -5  10 -15    62233.18    60660.07   3209.69 o
  -2  10 -15     3261.85     2288.50   1210.53 o
   1  10 -15    37879.13    39956.32   2302.92 o
   4  10 -15     1725.35     1291.53   1278.48 o
   7  10 -15    45252.92    44041.68   2463.87 o
  10  10 -15      453.64    -1801.54   1801.54 o
 -19  11 -15     3931.90     5576.74   1844.54 o
 -16  11 -15     4177.56     4504.95   1705.93 o
 -13  11 -15    33150.09    37241.43   2876.63 o
 -10  11 -15     5702.68     6255.20   1680.52 o
  -7  11 -15     6273.09     6614.61   1742.11 o
  -4  11 -15     2745.95      163.28   1278.89 o
  -1  11 -15    16170.10    17607.57   2132.36 o
   2  11 -15    16988.98    18923.50   2727.90 o
   5  11 -15     1281.12      448.70   1181.25 o
   8  11 -15     4142.49     3850.02   2178.15 o
 -18  12 -15     6658.59     7124.22   1840.60 o
 -15  12 -15    26123.15    28369.06   2599.48 o
 -12  12 -15    28620.04    28292.24   2593.29 o
  -9  12 -15     2620.92     3663.72   1570.70 o
  -6  12 -15     9211.28     8008.52   1896.63 o
  -3  12 -15    34319.49    34451.94   2638.80 o
   0  12 -15    26428.55    28424.73   2567.03 o
   3  12 -15    14211.42    11407.96   1974.50 o
   6  12 -15    14801.02    14179.63   2013.38 o
 -20  13 -15     5127.16     3649.53   3363.04 o
 -17  13 -15     9021.31     5826.29   1795.21 o
 -14  13 -15    26609.46    23922.12   3048.88 o
 -11  13 -15    13285.85    15473.30   2526.89 o
  -8  13 -15     3553.22     2294.11   2048.07 o
  -5  13 -15     2133.14     2914.49   1522.31 o
  -2  13 -15    29784.38    30044.82   2588.17 o
   1  13 -15    18213.17    18887.74   3014.86 o
   4  13 -15      740.25      524.63   1789.76 o
   7  13 -15       26.25      -62.52   2893.46 o
 -19  14 -15    17346.92    19254.71   2470.87 o
 -16  14 -15    12288.16    12686.74   2155.31 o
 -13  14 -15    31139.87    35590.63   2881.09 o
 -10  14 -15      559.61      632.46   1414.34 o
  -7  14 -15    24929.68    29749.22   2640.09 o
  -4  14 -15     3436.27     2733.45   1838.80 o
  -1  14 -15    44546.52    43699.82   2937.77 o
   2  14 -15     2527.42     4046.48   1532.36 o
   5  14 -15    21145.87    19813.14   2286.31 o
 -18  15 -15    14916.42    15165.12   2292.34 o
 -15  15 -15    37129.53    42760.75   4311.88 o
 -12  15 -15    21764.93    22605.26   2465.46 o
  -9  15 -15    39933.38    41327.23   3405.65 o
  -6  15 -15    17167.05    18723.56   3376.68 o
  -3  15 -15    28555.10    32452.22   5828.22 o
   0  15 -15    29345.79    25700.16   2532.00 o
   3  15 -15    16295.16    16349.38   3756.16 o
 -17  16 -15     4021.62     4640.45   1773.56 o
 -14  16 -15    26533.36    28801.08   2774.24 o
 -11  16 -15     5368.80     6087.03   1797.92 o
  -8  16 -15   139494.91   141939.41   8399.29 o
  -5  16 -15     4889.80     7862.04   3327.62 o
  -2  16 -15    26854.59    29622.51   2683.22 o
   1  16 -15     7604.46     7340.02   1828.31 o
 -16  17 -15     8058.05     8978.46   2032.06 o
 -13  17 -15    19903.17    23225.77   2607.19 o
 -10  17 -15    40812.54    37356.63   2999.90 o
  -7  17 -15    34326.19    34622.87   2881.40 o
  -4  17 -15    26547.07    22179.55   2513.65 o
  -1  17 -15    14961.56    14487.00   2593.17 o
 -15  18 -15        6.18    -1141.72   2189.83 o
 -12  18 -15     8169.90    10004.93   2109.80 o
  -9  18 -15    21845.00    23772.12   2647.77 o
  -6  18 -15    10635.96    10124.16   2339.62 o
  -3  18 -15     3615.00     2116.78   1630.20 o
 -14  19 -15    15792.01    14040.01   2281.14 o
 -11  19 -15     1421.94     -522.30   1506.49 o
  -8  19 -15     8000.11    10493.98   2069.03 o
  -5  19 -15     5888.39     6215.84   1847.19 o
 -13  20 -15     6551.09     5540.58   1906.19 o
 -10  20 -15     4001.39     4295.74   1801.96 o
  -7  20 -15     3469.21     6414.21   1922.34 o
  -1   1 -14    11155.55     9237.29   1559.26 o
  -3   2 -14    20058.95    22978.42   1986.35 o
   0   2 -14    15036.32    10621.51   1619.43 o
  -5   3 -14    31685.04    30759.34   2212.63 o
  -2   3 -14    29008.54    28260.05   2158.43 o
   1   3 -14    48186.89    52676.22   2666.95 o
  -7   4 -14   264551.19   265389.31   5702.17 o
  -4   4 -14     3610.83     4842.97   2078.54 o
  -1   4 -14    66415.50    67202.86   2962.18 o
   2   4 -14   143713.84   139231.56   4153.84 o
  -9   5 -14   285797.75   277513.53   5936.61 o
  -6   5 -14    19806.87    15612.08   3796.06 o
  -3   5 -14    57175.02    51325.03   2643.73 o
   0   5 -14    34609.39    28530.70   2179.71 o
   3   5 -14   289827.25   279687.53   5954.73 o
 -11   6 -14    30402.29    29489.26   2172.08 o
  -8   6 -14   110429.94   110143.06   3706.57 o
  -5   6 -14    15332.55    15817.96   1856.11 o
  -2   6 -14     6614.07     8848.02   1760.46 o
   1   6 -14    34942.36    31390.19   2293.67 o
   4   6 -14   164970.86   164371.44   3917.85 o
 -13   7 -14    17289.09    19062.60   1691.81 o
 -10   7 -14    28838.91    28171.08   2237.22 o
  -7   7 -14     9012.56    10144.48   1633.37 o
  -4   7 -14    38122.95    35450.84   4239.31 o
  -1   7 -14     9885.26     9519.90   1685.57 o
   2   7 -14    45581.84    43837.63   2251.44 o
   5   7 -14    24304.80    24441.19   1853.45 o
 -15   8 -14     2375.51     3639.12   1221.12 o
 -12   8 -14     3816.00     4819.08   1219.36 o
  -9   8 -14     8578.75     7025.38   1517.96 o
  -6   8 -14    14157.16    13349.13   1854.48 o
  -3   8 -14    17095.56    16080.35   1608.50 o
   0   8 -14      546.43     -769.28   1041.17 o
   3   8 -14     6569.08     6207.68   1353.31 o
   6   8 -14     5125.08     5205.45   1273.75 o
 -17   9 -14    26870.33    29296.29   3144.15 o
 -14   9 -14    13965.90    13799.51   1898.09 o
 -11   9 -14     8894.80     8935.26   1589.33 o
  -8   9 -14    42528.95    35702.09   2024.82 o
  -5   9 -14    35475.25    37825.02   2076.42 o
  -2   9 -14     7857.10     7546.55   1342.02 o
   1   9 -14     1725.20      710.93   1075.41 o
   4   9 -14    44551.41    41408.91   2630.37 o
   7   9 -14    12520.93    14811.06   1657.51 o
 -19  10 -14      695.63      459.55   1535.53 o
 -16  10 -14     4385.12     4365.82   1563.05 o
 -13  10 -14    14222.11    16748.46   1710.00 o
 -10  10 -14     3655.53     3837.17   1490.85 o
  -7  10 -14    13359.22    16675.59   2002.16 o
  -4  10 -14     5295.85     7254.60   1346.39 o
  -1  10 -14     6190.85     7334.71   1393.73 o
   2  10 -14      837.19      -37.25   1268.73 o
   5  10 -14    35918.48    37216.25   2229.82 o
   8  10 -14    23338.31    31154.02   2586.09 o
 -21  11 -14      465.70     2099.24   1986.75 o
 -18  11 -14      574.61     1545.23   1435.59 o
 -15  11 -14    32054.86    34610.21   2955.63 o
 -12  11 -14    17507.95    18876.45   2654.83 o
  -9  11 -14     5965.94     7010.35   1630.02 o
  -6  11 -14     4176.83     7481.36   1618.50 o
  -3  11 -14    25937.15    28589.64   3015.62 o
   0  11 -14    22642.50    23413.98   1873.38 o
   3  11 -14    12699.41    13548.45   1636.19 o
   6  11 -14     7204.96     7822.60   1404.31 o
   9  11 -14     5766.75     4683.00   2145.44 o
 -20  12 -14     2540.73      700.72   1519.69 o
 -17  12 -14    16634.69    18452.44   3578.86 o
 -14  12 -14     1155.37     -633.91   1321.09 o
 -11  12 -14    24540.60    23335.79   2309.30 o
  -8  12 -14      610.98     1088.63   1915.32 o
  -5  12 -14    17496.27    19006.20   2150.39 o
  -2  12 -14     2707.85     3966.30   1504.67 o
   1  12 -14    10885.35     9049.12   1882.37 o
   4  12 -14     3046.14     2548.68   1518.12 o
   7  12 -14    12439.21    10620.63   1612.97 o
 -19  13 -14     2558.35      895.53   1508.35 o
 -16  13 -14    38048.70    40365.16   2897.25 o
 -13  13 -14    13690.96    17160.18   2204.67 o
 -10  13 -14     5658.30     3266.61   1770.43 o
  -7  13 -14     3955.18     6103.15   1623.60 o
  -4  13 -14    12332.94     8965.57   2236.67 o
  -1  13 -14    22161.51    22819.24   2277.54 o
   2  13 -14    11785.21    13296.41   1965.56 o
   5  13 -14      355.07     -807.21   1162.04 o
   8  13 -14      975.61      302.20   2712.84 o
 -21  14 -14    19239.88    24519.21   3302.31 o
 -18  14 -14    20157.55    21241.13   3961.89 o
 -15  14 -14    16390.90    16877.61   2203.17 o
 -12  14 -14     2083.47     2382.63   1481.94 o
  -9  14 -14    15435.56    17038.31   2144.42 o
  -6  14 -14    27670.59    27830.74   2519.58 o
  -3  14 -14     7866.39     5302.73   1675.51 o
   0  14 -14     1047.55        0.39   1300.63 o
   3  14 -14     6382.61     8463.57   2664.21 o
   6  14 -14    19989.37    16886.75   2960.51 o
 -20  15 -14   104232.46   114181.97   9964.58 o
 -17  15 -14    22707.13    23368.37   2493.54 o
 -14  15 -14    23346.30    25109.69   2496.24 o
 -11  15 -14     2401.37     2711.04   1499.03 o
  -8  15 -14   132911.91   141892.72   7704.56 o
  -5  15 -14     9535.41     8456.18   1861.69 o
  -2  15 -14    19487.21    20864.90   2366.76 o
   1  15 -14    30995.26    31832.86   3314.54 o
   4  15 -14    59493.96    65521.88   4975.85 o
 -19  16 -14    63724.40    64514.25   3626.96 o
 -16  16 -14    19941.54    17672.52   2310.66 o
 -13  16 -14    39691.89    40888.33   3442.44 o
 -10  16 -14    82013.77    73728.93   4102.49 o
  -7  16 -14   115213.16   118462.02   4434.72 o
  -4  16 -14     6982.76     7014.29   1790.32 o
  -1  16 -14    67543.31    71499.39   6097.81 o
   2  16 -14    33603.55    28146.22   3803.53 o
 -18  17 -14    13314.36    12871.01   2209.03 o
 -15  17 -14    47340.79    42051.89   5837.76 o
 -12  17 -14    21244.97    23046.63   2478.10 o
  -9  17 -14   187891.00   169883.98   5548.52 o
  -6  17 -14    17924.61    18582.93   2285.63 o
  -3  17 -14    41406.35    42102.29   3766.92 o
   0  17 -14    22931.87    23977.83   3287.53 o
   3  17 -14   118258.07   123604.28   6039.33 o
 -17  18 -14    13628.30    13308.40   3372.84 o
 -14  18 -14     8770.75     6995.07   1902.48 o
 -11  18 -14    26398.10    25412.45   2931.03 o
  -8  18 -14    77671.53    72446.51   4852.28 o
  -5  18 -14    21006.97    19243.61   4647.60 o
  -2  18 -14    12670.53     8807.34   4935.91 o
   1  18 -14    15041.42    12870.26   3666.33 o
 -16  19 -14     3277.92     2960.51   1713.82 o
 -13  19 -14     5689.15     4312.15   1746.85 o
 -10  19 -14    19398.03    18059.64   2364.02 o
  -7  19 -14     3939.68     5640.28   4433.98 o
  -4  19 -14     2736.17     3608.93   2309.36 o
  -1  19 -14     1197.44      148.91   3483.97 o
 -15  20 -14     3984.84     4906.90   1792.25 o
 -12  20 -14      872.61      781.94   1331.23 o
  -9  20 -14     3636.68      685.93   1377.35 o
  -6  20 -14     1426.18      144.02   1624.07 o
  -3  20 -14    11187.55     8603.65   2905.62 o
 -14  21 -14     5513.30     5016.92   1608.87 o
 -11  21 -14     2304.11     2797.29   1467.90 o
  -8  21 -14    13390.89     9106.67   2208.67 o
   0   1 -13   301631.81   301641.06   5806.99 o
  -2   2 -13   146298.22   148201.91   3996.77 o
   1   2 -13    12177.10    11016.06   1911.24 o
  -4   3 -13    15957.32    14817.22   1709.03 o
  -1   3 -13     1491.90      281.39   1078.58 o
   2   3 -13    21618.41    21223.35   2109.03 o
  -6   4 -13    67917.34    63612.18   2803.45 o
  -3   4 -13    54001.74    56216.91   3898.19 o
   0   4 -13    13768.35    12994.00   1900.95 o
   3   4 -13   183579.78   178140.02   4549.75 o
  -8   5 -13   181637.19   185323.53   4592.34 o
  -5   5 -13    45961.29    42795.05   2928.34 o
  -2   5 -13    73894.41    74036.33   2964.32 o
   1   5 -13     9195.82     9374.15   1583.29 o
   4   5 -13   209080.67   201327.88   4139.99 o
 -10   6 -13   118390.78   114451.84   3181.02 o
  -7   6 -13     9468.31    10359.52   1560.34 o
  -4   6 -13    26990.91    29324.14   2071.26 o
  -1   6 -13    69183.92    69653.28   2950.61 o
   2   6 -13    92783.48   103960.58   3023.23 o
   5   6 -13     7234.80     6569.52   1298.01 o
 -12   7 -13     6233.04     3457.02   1117.60 o
  -9   7 -13     2316.68     2897.87   1325.42 o
  -6   7 -13    76938.70    69710.19   2912.82 o
  -3   7 -13    82048.11    80707.30   3132.97 o
   0   7 -13    13414.70    14031.92   1492.22 o
   3   7 -13    17195.09    17360.64   1647.56 o
   6   7 -13    27506.21    26405.37   2794.60 o
 -14   8 -13    10685.05    12665.23   1465.55 o
 -11   8 -13      624.22     -868.14    868.14 o
  -8   8 -13    16438.06    15214.82   1775.06 o
  -5   8 -13    59870.55    56768.02   2750.41 o
  -2   8 -13     8504.10     8154.76   1335.33 o
   1   8 -13     4124.89     3046.18   1169.78 o
   4   8 -13    11941.69    14552.38   1525.37 o
   7   8 -13    34337.76    34698.49   2794.74 o
 -16   9 -13     9934.74    11485.38   3048.54 o
 -13   9 -13     6493.27     6791.03   1228.75 o
 -10   9 -13     4220.49     3459.82   1298.04 o
  -7   9 -13    57184.88    59222.24   2445.15 o
  -4   9 -13    63497.44    61367.80   2479.14 o
  -1   9 -13    19711.26    19517.88   1873.10 o
   2   9 -13     7657.17     6053.86   1328.17 o
   5   9 -13    35271.51    35145.48   2039.11 o
   8   9 -13    24713.38    23128.08   1841.75 o
 -18  10 -13    12652.57    16085.29   2069.37 o
 -15  10 -13    18706.65    20878.07   2152.79 o
 -12  10 -13    85809.31    90016.79   3290.48 o
  -9  10 -13     5026.61     4501.10   1154.03 o
  -6  10 -13    19975.42    20118.85   1840.02 o
  -3  10 -13    34548.04    34643.36   1997.25 o
   0  10 -13    42443.62    44922.62   2251.48 o
   3  10 -13     2564.96     3220.60   1186.60 o
   6  10 -13    26955.48    28074.13   1961.74 o
   9  10 -13    27627.81    28523.20   2457.79 o
 -20  11 -13    17283.39    12422.12   2571.18 o
 -17  11 -13    47141.51    52890.07   3266.26 o
 -14  11 -13    11340.05    15225.25   2000.34 o
 -11  11 -13   129095.98   129808.96   4261.32 o
  -8  11 -13    36793.65    37085.11   2582.86 o
  -5  11 -13    72793.29    81581.91   3406.17 o
  -2  11 -13    12702.48    14452.00   2104.22 o
   1  11 -13   152701.19   151992.50   4155.30 o
   4  11 -13    27070.70    25958.52   1892.95 o
   7  11 -13    38497.25    39949.97   3934.95 o
  10  11 -13     9085.04     6379.70   3987.63 o
 -22  12 -13    11460.63    12869.48   3570.80 o
 -19  12 -13    19851.64    18608.87   2221.56 o
 -16  12 -13    19415.45    22479.06   2411.55 o
 -13  12 -13   169220.69   161377.53   4784.19 o
 -10  12 -13    42274.45    43774.99   2307.93 o
  -7  12 -13    57436.00    60618.79   2573.72 o
  -4  12 -13    37622.81    34641.24   2038.01 o
  -1  12 -13   136089.09   140045.78   4381.10 o
   2  12 -13    64617.27    66155.73   3147.30 o
   5  12 -13    58040.38    62334.07   5940.96 o
   8  12 -13    11529.70    12376.44   2490.07 o
  11  12 -13    40744.94    42967.75   5314.52 o
 -21  13 -13     3844.70     4058.12   2867.41 o
 -18  13 -13    19542.61    20565.73   1941.66 o
 -15  13 -13    15072.98    16411.60   1814.69 o
 -12  13 -13   132287.50   131630.52   5096.20 o
  -9  13 -13    10400.03     8837.79   1482.03 o
  -6  13 -13    32821.16    31656.50   2046.20 o
  -3  13 -13    11121.40    10950.42   1529.07 o
   0  13 -13   147578.48   142340.30   4837.51 o
   3  13 -13    30307.50    28689.05   3629.97 o
   6  13 -13    15561.54    12219.83   2436.50 o
 -20  14 -13    25522.09    24639.73   2105.55 o
 -17  14 -13    38338.92    39816.11   2409.70 o
 -14  14 -13    57355.57    52887.51   2609.30 o
 -11  14 -13    12608.93    10919.90   1573.30 o
  -8  14 -13     4903.22     5856.98   1337.33 o
  -5  14 -13     9923.63    10307.52   1495.37 o
  -2  14 -13    91504.34    84986.36   3450.65 o
   1  14 -13     6907.72     5622.83   1587.92 o
   4  14 -13     8378.40     6679.98   1706.66 o
   7  14 -13     2604.66     -454.71   1537.94 o
 -22  15 -13    13103.12    13725.22   3388.17 o
 -19  15 -13    16764.29    19949.17   2816.16 o
 -16  15 -13    36359.89    37086.15   2365.50 o
 -13  15 -13      320.63      117.80   1132.04 o
 -10  15 -13     6875.24     7060.18   1573.78 o
  -7  15 -13    66166.69    64784.47   2789.37 o
  -4  15 -13    15883.07    18246.63   2028.18 o
  -1  15 -13     1193.80     -401.81   1349.76 o
   2  15 -13    35648.94    35521.75   2650.48 o
   5  15 -13    28085.76    26049.13   2959.92 o
 -21  16 -13    78709.59    79882.63   3304.65 o
 -18  16 -13    16024.60    17222.45   1928.02 o
 -15  16 -13    25080.82    26401.03   2264.16 o
 -12  16 -13     7262.63     8915.77   1577.49 o
  -9  16 -13   114065.19   119448.16   3968.32 o
  -6  16 -13    38775.79    38487.43   2692.25 o
  -3  16 -13    17599.71    19364.73   2169.30 o
   0  16 -13    11579.43    14075.80   2093.65 o
   3  16 -13    32310.39    32702.66   2622.87 o
   6  16 -13    27076.51    17620.85   2700.68 o
 -20  17 -13    44333.60    47654.87   2743.09 o
 -17  17 -13    24279.03    27337.30   2215.30 o
 -14  17 -13    34092.80    36657.46   2397.26 o
 -11  17 -13    12849.57    12823.42   1753.98 o
  -8  17 -13   118319.48   126020.70   5070.93 o
  -5  17 -13     9584.44     7867.27   1810.50 o
  -2  17 -13    27808.84    29166.95   2567.42 o
   1  17 -13     4020.81     6381.61   3606.64 o
   4  17 -13    80835.73    74722.66   7647.01 o
 -19  18 -13      297.03     -497.08   1215.05 o
 -16  18 -13    22018.43    20702.40   2035.62 o
 -13  18 -13     8399.44     8076.84   1609.88 o
 -10  18 -13    95456.84    88379.70   3562.18 o
  -7  18 -13     1795.54     2141.13   1617.91 o
  -4  18 -13    13234.22    13425.07   2164.66 o
  -1  18 -13    22667.93    19457.45   2300.85 o
   2  18 -13    50642.80    49655.01   3183.42 o
 -18  19 -13    15909.23    19485.19   2097.16 o
 -15  19 -13    15764.87    13967.95   2491.77 o
 -12  19 -13     2594.49     2288.43   1336.81 o
  -9  19 -13    17814.93    17003.05   2368.60 o
  -6  19 -13    13614.30    14936.21   2248.15 o
  -3  19 -13    12274.77    12670.82   2112.58 o
   0  19 -13      325.78    -1363.81   1363.81 o
 -20  20 -13     6610.16     5617.93   1647.54 o
 -17  20 -13    26360.71    25618.45   2271.76 o
 -14  20 -13     1639.41      -46.16   1286.58 o
 -11  20 -13     2251.48     2964.40   1726.40 o
  -8  20 -13     2439.47     1738.96   1644.30 o
  -5  20 -13    21591.62    21712.30   3566.98 o
  -2  20 -13     2873.04     2259.41   1740.61 o
 -16  21 -13     3252.31     4228.97   1475.21 o
 -13  21 -13      531.03      922.26   1330.77 o
 -10  21 -13      226.60      959.45   1671.04 o
  -7  21 -13     9572.38     8424.40   2100.69 o
  -4  21 -13     5445.29     6216.52   1992.26 o
 -15  22 -13      634.06     1267.49   1331.75 o
 -12  22 -13    23802.45    21340.18   2988.85 o
  -9  22 -13     3596.59     4752.24   1961.64 o
  -6  22 -13    15404.80    16461.36   2472.47 o
 -11  23 -13    32557.28    32715.04   3098.64 o
   0   0 -12  1335844.25  1250722.88  24877.53 o
   1   1 -12   339514.03   325198.44   5791.55 o
  -1   2 -12   259275.83   251159.61   4998.57 o
   2   2 -12     8152.99     9578.69   1426.65 o
  -3   3 -12     8005.36     7336.66   1353.68 o
   0   3 -12    16347.18    17271.56   1666.01 o
   3   3 -12     7585.47    10551.46   3196.84 o
  -5   4 -12    68038.59    64502.84   2638.82 o
  -2   4 -12    15587.43    14539.33   1564.99 o
   1   4 -12    81384.05    77131.70   2896.71 o
   4   4 -12   138237.42   141626.31   3937.93 o
  -7   5 -12    27672.12    27340.68   1937.84 o
  -4   5 -12    20260.02    20855.78   2175.20 o
  -1   5 -12    75387.28    76145.56   2849.06 o
   2   5 -12    29872.12    25169.90   2347.96 o
   5   5 -12    25492.46    26504.01   1743.66 o
  -9   6 -12    17161.66    20073.30   1824.23 o
  -6   6 -12    21781.70    18979.93   1712.71 o
  -3   6 -12    19538.56    20079.97   1751.11 o
   0   6 -12    41180.58    37809.20   2199.92 o
   3   6 -12    49250.16    51367.58   4397.99 o
   6   6 -12     3496.86     4076.49   1187.10 o
 -11   7 -12    14167.75    13925.94   1246.22 o
  -8   7 -12    42243.13    47726.78   2033.52 o
  -5   7 -12    17326.64    18827.01   1453.13 o
  -2   7 -12     1274.44     1377.67    947.56 o
   1   7 -12    44434.23    46227.34   1755.06 o
   4   7 -12    19002.64    21062.41   1419.75 o
   7   7 -12     2568.26     3440.62    992.75 o
 -13   8 -12     5013.18     3505.78    997.12 o
 -10   8 -12     2805.19     3575.15   1116.97 o
  -7   8 -12    59819.38    56121.28   2751.48 o
  -4   8 -12   151688.06   138457.88   2863.82 o
  -1   8 -12    12807.64    12380.06   1221.61 o
   2   8 -12     6915.06     6184.97   1059.19 o
   5   8 -12    31956.15    33170.16   1651.82 o
   8   8 -12    67773.09    64815.79   2226.83 o
 -15   9 -12    12424.20    11224.02   1226.94 o
 -12   9 -12     7635.96     9773.63   1162.06 o
  -9   9 -12    18541.85    18352.36   1446.22 o
  -6   9 -12     1416.57      545.45    857.97 o
  -3   9 -12      493.39     2251.34    913.25 o
   0   9 -12    14022.13    13183.12   1216.62 o
   3   9 -12     1368.60     -217.56    875.95 o
   6   9 -12    23554.18    22018.27   1704.62 o
   9   9 -12     6075.19     6989.56   1353.08 o
 -17  10 -12      886.15     1107.57   1241.23 o
 -14  10 -12     8348.39     8677.98   1209.77 o
 -11  10 -12   101968.11   107885.90   3770.77 o
  -8  10 -12    18411.83    21331.10   2378.70 o
  -5  10 -12     7810.78     8127.55   1146.69 o
  -2  10 -12    27492.24    29605.17   1579.07 o
   1  10 -12    60976.43    67249.01   2462.17 o
   4  10 -12     3319.35     2804.84   1587.33 o
   7  10 -12    10635.37    11247.74   1498.20 o
  10  10 -12    32149.03    31653.87   2527.13 o
 -19  11 -12    31801.84    31963.24   2136.31 o
 -16  11 -12    26366.61    26360.71   1933.87 o
 -13  11 -12   182071.89   184094.44   5078.30 o
 -10  11 -12   114955.19   120773.26   3356.54 o
  -7  11 -12    64192.98    69713.01   2618.65 o
  -4  11 -12    70971.64    74175.77   2300.98 o
  -1  11 -12   120718.58   119280.22   2850.89 o
   2  11 -12    84000.45    81428.02   2732.58 o
   5  11 -12    18249.03    18944.84   1613.28 o
   8  11 -12    27184.90    28448.17   2026.36 o
  11  11 -12    50804.11    48498.20   3664.53 o
 -21  12 -12    25474.11    20512.70   2239.28 o
 -18  12 -12    32495.91    32109.21   2220.04 o
 -15  12 -12    11581.55    13800.06   1631.42 o
 -12  12 -12   554895.75   562991.06   7823.92 o
  -9  12 -12    41959.18    41341.81   2188.73 o
  -6  12 -12    63142.64    64889.68   2569.17 o
  -3  12 -12    14036.88    21825.91   2282.71 o
   0  12 -12   535574.38   555966.94   9125.31 o
   3  12 -12     5797.85     7493.58   1313.60 o
   6  12 -12    26562.78    26603.26   1886.82 o
   9  12 -12    35945.36    36047.23   2995.17 o
  12  12 -12   141049.31   141234.28   6832.46 o
 -23  13 -12    14210.95    18644.62   3546.49 o
 -20  13 -12    27047.76    27487.47   2053.21 o
 -17  13 -12    43402.86    40789.95   2300.46 o
 -14  13 -12   180252.47   187724.44   4350.92 o
 -11  13 -12   131752.42   135658.86   3666.60 o
  -8  13 -12    80205.49    82872.83   2934.91 o
  -5  13 -12    77846.59    81327.71   2864.20 o
  -2  13 -12   254333.05   255212.56   5612.12 o
   1  13 -12   169551.94   177391.05   4703.24 o
   4  13 -12    54693.08    52992.45   2763.00 o
   7  13 -12    41359.84    42564.37   2291.90 o
  10  13 -12    46952.37    44756.45   4242.94 o
 -22  14 -12     3210.37     3971.16   2144.91 o
 -19  14 -12    11259.41    10684.63   1638.86 o
 -16  14 -12    21174.36    19445.90   1880.79 o
 -13  14 -12   176511.25   176768.97   4205.19 o
 -10  14 -12      277.20     1581.00   1168.92 o
  -7  14 -12    41093.66    38223.45   2321.81 o
  -4  14 -12     2611.67     4773.20   1919.21 o
  -1  14 -12   189665.14   191032.00   4996.45 o
   2  14 -12    20089.91    20898.96   2108.92 o
   5  14 -12    22703.50    18069.80   2756.74 o
   8  14 -12     1021.66      663.45   1443.52 o
 -24  15 -12      615.70     2907.11   2042.30 o
 -21  15 -12    31130.50    30929.58   3726.27 o
 -18  15 -12    13802.25    13892.55   1723.61 o
 -15  15 -12     9034.84     7752.95   1504.59 o
 -12  15 -12     4056.75     3288.67   1264.43 o
  -9  15 -12     7675.01     8413.10   1473.76 o
  -6  15 -12     4531.76     5289.67   2525.63 o
  -3  15 -12    20825.99    21006.55   2123.27 o
   0  15 -12    13603.89     9525.28   1786.65 o
   3  15 -12    10131.12    12419.68   1871.96 o
   6  15 -12     3477.38     2013.69   1929.55 o
   9  15 -12    14817.11     9208.37   3348.50 o
 -23  16 -12     6627.01     6229.98   2827.47 o
 -20  16 -12    31193.50    32234.84   2284.07 o
 -17  16 -12     8573.17     7617.08   1543.81 o
 -14  16 -12     5817.06     7474.09   1500.38 o
 -11  16 -12    22048.15    20701.97   1886.65 o
  -8  16 -12    60994.63    60262.70   3631.00 o
  -5  16 -12     5440.18     4855.11   1546.01 o
  -2  16 -12    15471.24    17441.38   2972.61 o
   1  16 -12    22077.66    24461.24   3270.10 o
   4  16 -12    25959.52    23246.19   2447.69 o
   7  16 -12     3840.20     1667.30   1948.66 o
 -22  17 -12    10337.64    13106.51   2207.16 o
 -19  17 -12     3225.66     2975.16   1349.70 o
 -16  17 -12     5544.83     6523.68   1483.42 o
 -13  17 -12    20852.96    20055.65   1900.60 o
 -10  17 -12    10175.34     9100.17   1877.54 o
  -7  17 -12    14455.66    13515.96   2017.56 o
  -4  17 -12     4431.60     4368.73   2143.18 o
  -1  17 -12    11067.05    10836.84   1903.56 o
   2  17 -12     3458.77     3815.64   1646.85 o
   5  17 -12    11183.16     8951.67   2248.40 o
 -21  18 -12     7401.54     6719.31   1618.45 o
 -18  18 -12     1882.76      986.60   1261.52 o
 -15  18 -12    15546.95    15242.24   1856.97 o
 -12  18 -12     4276.15     3382.80   1436.41 o
  -9  18 -12    32805.17    31091.29   2604.30 o
  -6  18 -12      655.47     3014.06   1542.74 o
  -3  18 -12    12955.09    13905.75   2082.78 o
   0  18 -12     3493.01      966.72   1559.77 o
   3  18 -12    31837.41    27662.81   3586.44 o
 -20  19 -12    13320.10    11360.31   1761.12 o
 -17  19 -12     5388.74     6143.38   1534.32 o
 -14  19 -12     1127.82     1006.43   1201.06 o
 -11  19 -12     8746.30    10426.79   2871.07 o
  -8  19 -12    10892.11     9986.84   1975.96 o
  -5  19 -12     1105.03      317.15   1498.86 o
  -2  19 -12      816.14     -752.58   1545.16 o
   1  19 -12     9687.77     7768.85   2281.00 o
 -19  20 -12     8669.23     7410.88   2173.39 o
 -16  20 -12    30648.28    31090.94   2337.60 o
 -13  20 -12     1037.76     3205.29   1669.15 o
 -10  20 -12    10382.33     6165.96   2457.71 o
  -7  20 -12    14123.71    13058.86   2142.41 o
  -4  20 -12    34486.26    33774.68   2813.78 o
  -1  20 -12     9143.50    10003.96   2065.39 o
 -21  21 -12    16680.34    17055.25   3102.09 o
 -18  21 -12     2698.92     2974.39   1385.24 o
 -15  21 -12     5271.32     3116.90   1731.38 o
 -12  21 -12      371.17     1244.87   1548.53 o
  -9  21 -12     5453.45     4966.19   1860.88 o
  -6  21 -12     1294.70     2199.17   1681.23 o
  -3  21 -12     3112.44     2569.39   1730.03 o
 -17  22 -12     2754.74     1951.49   1505.78 o
 -14  22 -12     7297.17     8235.90   2067.47 o
 -11  22 -12     7460.52     7226.31   1955.38 o
  -8  22 -12     1735.09     -280.41   1569.08 o
  -5  22 -12     3647.38     1552.71   1626.52 o
 -16  23 -12     7996.85     9497.55   1788.91 o
 -13  23 -12    52953.20    50189.16   4739.60 o
 -10  23 -12    21682.33    21507.82   4801.72 o
  -7  23 -12    10162.62    14176.05   2361.20 o
 -15  24 -12     6446.38     5096.37   2485.95 o
 -12  24 -12   139865.02   138065.53   5241.40 o
  -9  24 -12     3525.87     4989.20   2348.81 o
  -1   1 -11   472538.88   468151.06   7011.64 o
  -3   2 -11     2087.72     1570.11    985.15 o
   0   2 -11   153815.59   159290.88   5466.04 o
  -5   3 -11   110687.61   121334.63   2617.10 o
  -2   3 -11    39868.77    40801.90   1612.82 o
   1   3 -11   110011.64   110400.89   2409.39 o
  -7   4 -11    77176.05    65609.91   1752.12 o
  -4   4 -11     7428.20     6753.24    983.83 o
  -1   4 -11    12186.38    12297.27   1082.35 o
   2   4 -11    52231.21    53254.86   1579.96 o
  -9   5 -11    94625.38    93591.78   2312.91 o
  -6   5 -11    56261.63    55747.04   2003.45 o
  -3   5 -11    26304.96    28129.92   1502.12 o
   0   5 -11   107703.87   115915.79   2597.99 o
   3   5 -11   113596.89   107918.66   2217.62 o
 -11   6 -11    17770.53    17758.29   1639.67 o
  -8   6 -11    65518.61    68488.23   2229.82 o
  -5   6 -11     1847.59     1553.18    867.88 o
  -2   6 -11   132537.92   128566.45   2942.00 o
   1   6 -11   134612.70   129729.59   2576.87 o
   4   6 -11    36120.64    34976.64   1354.93 o
 -13   7 -11      951.36      999.42    885.86 o
 -10   7 -11    85496.22    83753.05   2239.08 o
  -7   7 -11    83968.66    82561.14   2430.17 o
  -4   7 -11   501895.41   493292.53   6196.55 o
  -1   7 -11     9291.20     7542.38   1117.92 o
   2   7 -11   147665.89   139733.23   2421.89 o
   5   7 -11    42825.98    37436.55   1676.92 o
 -15   8 -11   165970.59   168836.48   3796.37 o
 -12   8 -11     7136.46     5791.63   1013.94 o
  -9   8 -11   141695.81   141980.42   3186.36 o
  -6   8 -11   225203.72   224793.34   3941.53 o
  -3   8 -11   337761.63   323462.41   4356.08 o
   0   8 -11    31099.21    29224.07   1455.65 o
   3   8 -11   129684.33   130352.27   2656.38 o
   6   8 -11    49443.70    51506.38   2218.97 o
 -17   9 -11   205805.41   205602.45   5565.65 o
 -14   9 -11     6929.75     8775.32   1149.57 o
 -11   9 -11    22021.32    21176.51   1240.24 o
  -8   9 -11    68685.73    67395.44   2059.82 o
  -5   9 -11   387160.50   380705.81   4880.31 o
  -2   9 -11    50291.24    50687.04   1842.27 o
   1   9 -11    38919.21    37700.61   1550.71 o
   4   9 -11     7789.73     8072.24   1072.36 o
   7   9 -11   201467.61   203101.41   4250.81 o
 -19  10 -11    43068.69    43391.31   2294.59 o
 -16  10 -11    40426.45    41099.25   1887.93 o
 -13  10 -11     7144.22     8014.10   1010.67 o
 -10  10 -11    28328.39    28757.91   1521.56 o
  -7  10 -11    13751.70    11949.30   1145.54 o
  -4  10 -11   212141.14   207454.94   5218.75 o
  -1  10 -11     9425.53    12475.29   1317.77 o
   2  10 -11     8705.58     7519.48   1118.90 o
   5  10 -11     8367.68     9372.18   1349.94 o
   8  10 -11   100206.28   101222.94   3142.60 o
 -21  11 -11    53630.50    47547.05   4357.52 o
 -18  11 -11     4700.64     5554.55   1281.16 o
 -15  11 -11     1798.89      331.32    995.31 o
 -12  11 -11   171772.81   166366.94   3324.53 o
  -9  11 -11    27284.37    28445.99   1824.61 o
  -6  11 -11    26770.20    25005.45   1457.10 o
  -3  11 -11    55335.62    53753.30   2167.66 o
   0  11 -11   131791.36   136906.66   3288.18 o
   3  11 -11    11588.69    10124.63   1177.89 o
   6  11 -11    11579.70    14558.58   1541.06 o
   9  11 -11    71712.02    69913.95   3293.88 o
 -23  12 -11    27300.43    30256.97   5212.05 o
 -20  12 -11    19879.80    20512.40   3050.00 o
 -17  12 -11    28806.40    30740.92   2018.38 o
 -14  12 -11   125495.33   129423.81   3529.31 o
 -11  12 -11   169526.25   169900.13   3929.48 o
  -8  12 -11    16106.90    13550.62   1637.04 o
  -5  12 -11    73262.28    77039.49   3068.15 o
  -2  12 -11    60233.00    63787.63   2403.97 o
   1  12 -11   184809.95   189610.05   4090.83 o
   4  12 -11     2265.53     3518.80    957.81 o
   7  12 -11    23366.91    24567.91   1880.62 o
  10  12 -11    34517.87    30754.52   3036.88 o
 -25  13 -11    66986.06    63344.14   4400.79 o
 -22  13 -11    25175.26    28463.63   3153.37 o
 -19  13 -11    44097.95    46391.82   2381.96 o
 -16  13 -11    13107.93    14524.36   1636.76 o
 -13  13 -11   275665.50   269100.78   5078.84 o
 -10  13 -11    14685.45    12126.79   1539.86 o
  -7  13 -11   126462.42   131990.56   4020.92 o
  -4  13 -11    49076.23    49054.38   2643.27 o
  -1  13 -11   291127.16   279870.69   5801.48 o
   2  13 -11     7843.14     5408.93   1073.15 o
   5  13 -11    15640.04    17065.79   1920.15 o
   8  13 -11    39048.75    39613.40   3186.10 o
  11  13 -11    62444.79    62045.62   8861.01 o
 -24  14 -11     4144.77     3834.19   2259.54 o
 -21  14 -11    31449.44    32052.45   2584.03 o
 -18  14 -11    11394.27    11966.27   1575.62 o
 -15  14 -11    22391.96    20644.16   3191.68 o
 -12  14 -11   114396.51   110333.58   3297.62 o
  -9  14 -11    97699.05    98541.69   3559.98 o
  -6  14 -11    34219.66    30180.17   2251.00 o
  -3  14 -11    34040.34    36304.14   2950.36 o
   0  14 -11   155744.38   151503.14   4360.67 o
   3  14 -11    24863.92    24459.21   2151.42 o
   6  14 -11     5951.23     5489.65   1329.23 o
   9  14 -11     2121.10     2191.81   2452.32 o
 -23  15 -11    31254.22    30005.04   7006.14 o
 -20  15 -11    12062.60    13101.92   1715.73 o
 -17  15 -11    12178.50    13196.16   1832.98 o
 -14  15 -11    16052.48    14040.08   1659.85 o
 -11  15 -11    35425.76    35807.50   2135.86 o
  -8  15 -11    53185.85    49879.08   2799.33 o
  -5  15 -11    16676.57    18920.08   2014.70 o
  -2  15 -11    34185.16    37517.77   2483.32 o
   1  15 -11     9747.64     8923.66   1532.67 o
   4  15 -11     8703.67     7389.94   1405.05 o
   7  15 -11     9716.83     7120.56   3417.40 o
  10  15 -11    20320.49    26506.63   4592.03 o
 -22  16 -11    12257.25    12680.77   2672.48 o
 -19  16 -11     3036.33     2855.89   1454.45 o
 -16  16 -11     7666.83     8840.07   2317.80 o
 -13  16 -11     8275.32     8155.60   1514.33 o
 -10  16 -11    19809.29    21039.45   2170.03 o
  -7  16 -11    21870.96    20561.30   2162.30 o
  -4  16 -11     7501.10     9004.26   1730.00 o
  -1  16 -11     8537.55     9785.96   1739.91 o
   2  16 -11     7753.27     8709.83   1467.52 o
   5  16 -11    22410.70    22908.83   2158.81 o
   8  16 -11     1409.96     1538.15   1500.84 o
 -24  17 -11    24943.43    21438.47   3154.07 o
 -21  17 -11    21537.02    21173.87   2012.11 o
 -18  17 -11     9075.99     9132.15   1570.15 o
 -15  17 -11     5758.92     6755.92   1985.40 o
 -12  17 -11    38897.72    38712.63   2668.53 o
  -9  17 -11    45081.63    44602.11   2760.01 o
  -6  17 -11    13524.00    13669.91   1899.86 o
  -3  17 -11     7837.09     8644.45   1715.39 o
   0  17 -11    27874.73    28881.12   2443.71 o
   3  17 -11     9502.80     9184.92   1711.76 o
   6  17 -11     7894.94     2535.41   1468.49 o
 -23  18 -11    12079.03    13933.15   5375.31 o
 -20  18 -11     4861.81     5838.27   1455.17 o
 -17  18 -11    18158.87    17541.78   1890.82 o
 -14  18 -11     7569.52     8137.38   2017.48 o
 -11  18 -11    44752.50    46142.54   2912.04 o
  -8  18 -11    11719.13    13049.49   2051.49 o
  -5  18 -11     1300.35     2907.58   1494.00 o
  -2  18 -11    18086.71    22957.58   3620.17 o
   1  18 -11    38180.39    36238.19   2748.06 o
   4  18 -11     5451.40     5711.21   1772.37 o
 -22  19 -11    25673.73    25731.14   2548.29 o
 -19  19 -11     4351.27     3400.79   1383.85 o
 -16  19 -11   100116.30   102937.30   3527.06 o
 -13  19 -11     9415.67     8032.85   1895.60 o
 -10  19 -11    59994.66    57271.54   3286.45 o
  -7  19 -11    10944.60    10426.18   1914.37 o
  -4  19 -11    86891.02    84713.83   3712.38 o
  -1  19 -11     1967.06     2559.16   1604.35 o
   2  19 -11    31134.39    29453.54   2436.65 o
 -21  20 -11    30375.97    31130.33   2342.46 o
 -18  20 -11    54907.10    54738.68   2796.25 o
 -15  20 -11   104995.80    98506.10   5013.35 o
 -12  20 -11    20235.86    20305.98   2327.30 o
  -9  20 -11    72752.62    69851.80   3541.57 o
  -6  20 -11    57298.94    58274.13   6481.46 o
  -3  20 -11    84089.83    83742.75   3846.15 o
   0  20 -11    15803.70    16619.00   2791.82 o
   3  20 -11    40120.16    35134.88   2866.34 o
 -20  21 -11    42341.68    37595.12   2519.62 o
 -17  21 -11    96338.08    88487.88   3402.80 o
 -14  21 -11     7586.70     8319.08   2614.98 o
 -11  21 -11    22229.04    21360.35   2458.23 o
  -8  21 -11    12805.33    12851.78   2956.33 o
  -5  21 -11   121957.50   130112.63   6019.65 o
  -2  21 -11    28959.20    30931.85   3358.49 o
   1  21 -11    26448.64    30011.75   3366.08 o
 -19  22 -11    19144.25    20120.34   2331.34 o
 -16  22 -11    20409.32    22037.73   2546.19 o
 -13  22 -11      935.82     1054.71   1514.55 o
 -10  22 -11      515.25     1417.60   1611.93 o
  -7  22 -11     7704.04     7267.53   1971.20 o
  -4  22 -11    48336.03    51795.84   3318.10 o
  -1  22 -11    19739.80    13324.44   2775.90 o
 -18  23 -11     1161.29     1945.16   1403.53 o
 -15  23 -11     1724.31     1433.10   1683.28 o
 -12  23 -11    28978.20    34101.48   2986.96 o
  -9  23 -11     2816.10     3201.75   1782.13 o
  -6  23 -11     3511.98     2142.17   1777.42 o
  -3  23 -11    21127.64    18980.39   3183.35 o
 -17  24 -11     8447.41     2804.74   2586.72 o
 -14  24 -11    27976.11    27578.96   3493.72 o
 -11  24 -11    38986.62    45852.72   3343.67 o
  -8  24 -11     1226.13     1046.45   1720.56 o
 -13  25 -11   105000.14   104929.91   4665.16 o
 -10  25 -11     9854.30     9741.67   2877.43 o
   0   1 -10    82493.73    82324.12   1445.80 o
  -2   2 -10    24444.98    24352.77    902.92 o
   1   2 -10   155985.77   157767.25   3474.01 o
  -4   3 -10    62302.60    58485.45   1411.75 o
  -1   3 -10    63310.61    68935.63   1420.99 o
   2   3 -10    78439.70    78504.32   1670.10 o
  -6   4 -10    16233.26    15907.72   1387.27 o
  -3   4 -10    27551.51    31460.55   1778.87 o
   0   4 -10    73597.42    70702.48   1539.89 o
   3   4 -10   136801.64   146981.34   2460.77 o
  -8   5 -10    98787.52    92991.23   2441.43 o
  -5   5 -10    26560.66    26238.75   1382.72 o
  -2   5 -10    38126.50    43101.91   1210.40 o
   1   5 -10    33234.42    36167.70   1247.98 o
   4   5 -10   136185.75   140801.88   2663.28 o
 -10   6 -10    14564.46    15167.36   1144.73 o
  -7   6 -10    38914.63    37371.23   1653.91 o
  -4   6 -10   422880.00   405958.53   5258.24 o
  -1   6 -10    22695.80    21400.89   1730.48 o
   2   6 -10    21659.36    21826.69   1704.20 o
   5   6 -10    16386.22    17508.22   1687.03 o
 -12   7 -10    77759.11    79850.30   2190.75 o
  -9   7 -10    88518.13    86815.37   2427.94 o
  -6   7 -10    92078.48   100826.21   2504.23 o
  -3   7 -10   781402.50   759559.94   6824.67 o
   0   7 -10    31222.81    33500.79   1252.57 o
   3   7 -10    53285.58    53242.91   1732.88 o
   6   7 -10    75126.70    70721.52   2593.55 o
 -14   8 -10    98096.69   100013.57   2871.59 o
 -11   8 -10   154237.98   148759.27   2839.19 o
  -8   8 -10    38344.39    39713.61   1756.79 o
  -5   8 -10   851347.38   825069.13   7879.17 o
  -2   8 -10   327342.44   324676.88   3611.82 o
   1   8 -10   164667.72   160596.89   2757.17 o
   4   8 -10    64736.80    66667.93   2316.55 o
   7   8 -10   286446.59   305807.47   5069.40 o
 -16   9 -10   341093.25   345409.66   6715.72 o
 -13   9 -10    26514.46    26068.94   1306.87 o
 -10   9 -10   195102.88   191016.38   3303.07 o
  -7   9 -10    66890.56    71900.27   2028.57 o
  -4   9 -10   942096.94   919183.25  15860.92 o
  -1   9 -10    65149.25    74466.67   1896.42 o
   2   9 -10   162434.00   168723.95   2974.67 o
   5   9 -10    13007.54    17727.89   1503.74 o
   8   9 -10   500953.41   486553.00   6840.64 o
 -18  10 -10   159749.17   162540.52   3863.66 o
 -15  10 -10     5360.21     5846.26    953.36 o
 -12  10 -10    33791.13    34629.18   1416.44 o
  -9  10 -10    62485.91    60389.89   1914.69 o
  -6  10 -10   607073.00   598827.44   6441.30 o
  -3  10 -10    33775.11    35620.46   1398.39 o
   0  10 -10    22300.03    24576.14   1293.52 o
   3  10 -10    32920.39    33457.17   1982.35 o
   6  10 -10   265557.75   274694.94   4843.26 o
   9  10 -10    52772.73    52570.54   2406.06 o
 -20  11 -10    33448.69    30418.62   2427.78 o
 -17  11 -10    12094.21    10984.77   1445.77 o
 -14  11 -10     8063.55     6811.50   1126.11 o
 -11  11 -10    15284.99    17690.04   1620.34 o
  -8  11 -10    38233.17    38910.50   1740.26 o
  -5  11 -10    61947.67    63934.63   2186.30 o
  -2  11 -10    51395.35    53203.29   2246.94 o
   1  11 -10    16539.09    16985.34   1249.23 o
   4  11 -10      587.62     -548.60    937.14 o
   7  11 -10    43378.87    48051.19   2254.24 o
  10  11 -10    42403.93    37688.48   3185.56 o
 -22  12 -10    13292.27    10898.35   2310.02 o
 -19  12 -10      716.48     -236.79   1015.03 o
 -16  12 -10    12808.50    13603.07   1557.89 o
 -13  12 -10    53766.30    56005.32   2831.20 o
 -10  12 -10     5751.23     4407.48   1217.81 o
  -7  12 -10    14327.82    15920.72   1715.94 o
  -4  12 -10     7800.73    10509.32    986.82 o
  -1  12 -10    29349.23    30951.82   1536.79 o
   2  12 -10    15691.28    13530.34   1226.95 o
   5  12 -10    15385.22    17957.57   1613.83 o
   8  12 -10     6166.13     7123.31   1363.25 o
  11  12 -10     3915.69     7656.71   2182.01 o
 -24  13 -10     1636.90      340.21   1959.08 o
 -21  13 -10    21851.23    23107.88   2274.81 o
 -18  13 -10    14866.02    13969.84   1579.52 o
 -15  13 -10    18767.35    22718.42   1779.21 o
 -12  13 -10    30790.04    31551.15   3319.02 o
  -9  13 -10    49444.16    47650.58   2237.15 o
  -6  13 -10    40099.87    43457.54   2462.54 o
  -3  13 -10    54385.22    55646.93   3063.33 o
   0  13 -10    54603.49    51097.46   1880.25 o
   3  13 -10    12467.64    12462.32   1239.52 o
   6  13 -10     1603.57     -283.29   1036.41 o
   9  13 -10    21053.39    23062.54   2710.36 o
  12  13 -10    33650.66    26801.46   3164.74 o
 -26  14 -10    10291.69     9072.72   2423.49 o
 -23  14 -10    18677.71    21511.01   2921.47 o
 -20  14 -10    18601.91    18819.21   2344.74 o
 -17  14 -10    20183.33    20714.86   1754.08 o
 -14  14 -10    52177.03    51748.73   2413.49 o
 -11  14 -10    36765.15    35098.13   2080.94 o
  -8  14 -10    24732.87    24553.16   2132.66 o
  -5  14 -10    38535.29    36749.69   1813.09 o
  -2  14 -10    66761.40    65437.99   4537.84 o
   1  14 -10    15665.47    18941.85   1572.34 o
   4  14 -10     3208.96     3313.57   1145.20 o
   7  14 -10    28795.97    28035.37   2314.73 o
  10  14 -10    12626.20    16853.68   3155.72 o
 -25  15 -10    11226.54    11344.34   4359.30 o
 -22  15 -10     8899.66     8264.57   3178.29 o
 -19  15 -10    19566.76    20197.85   1847.74 o
 -16  15 -10    21465.44    22714.22   1831.68 o
 -13  15 -10    32306.32    35632.28   2149.09 o
 -10  15 -10    17701.48    16337.91   1977.42 o
  -7  15 -10    25060.02    28302.10   4391.71 o
  -4  15 -10    33249.39    32805.71   1817.44 o
  -1  15 -10    25737.20    25788.12   1748.73 o
   2  15 -10    14768.07    17166.67   2094.70 o
   5  15 -10    19782.89    20414.53   2028.87 o
   8  15 -10    23176.11    21661.03   3897.32 o
  11  15 -10    13290.86    17350.36   3963.31 o
 -24  16 -10    23409.70    24822.74   3224.23 o
 -21  16 -10    25479.79    26308.92   2470.86 o
 -18  16 -10     4582.91     7186.29   1424.18 o
 -15  16 -10    12339.16    10527.96   1508.02 o
 -12  16 -10    21126.20    19064.23   2057.42 o
  -9  16 -10    35655.16    39852.35   2604.25 o
  -6  16 -10     4812.55     5747.94   1563.31 o
  -3  16 -10    25836.35    24917.57   1706.89 o
   0  16 -10    15922.94    12905.43   1463.14 o
   3  16 -10    20197.13    21091.79   1739.15 o
   6  16 -10     3411.68     3563.92   1722.61 o
   9  16 -10    16625.37    22703.09   4227.30 o
 -23  17 -10     8360.57     5944.26   2269.82 o
 -20  17 -10     9376.23    12367.41   1736.72 o
 -17  17 -10     3066.67     3199.26   1233.90 o
 -14  17 -10     1079.41     -445.15   1058.05 o
 -11  17 -10    16853.36    17711.75   2073.89 o
  -8  17 -10    32145.25    31360.60   2443.89 o
  -5  17 -10    16338.42    15697.99   1504.75 o
  -2  17 -10    11417.89    11356.78   1453.51 o
   1  17 -10     2111.32     -234.96   1061.57 o
   4  17 -10    14179.67     9388.41   1714.61 o
   7  17 -10    18757.82    15513.64   2403.37 o
 -25  18 -10    32227.33    33135.35   3612.19 o
 -22  18 -10      298.30    -1442.38   1579.29 o
 -19  18 -10      711.16      428.40   1122.79 o
 -16  18 -10    67295.93    64390.63   2754.98 o
 -13  18 -10    39517.82    37432.92   2606.86 o
 -10  18 -10     1820.09     1665.12   1444.24 o
  -7  18 -10     3618.33     4535.57   1533.73 o
  -4  18 -10    36614.48    36577.57   2029.03 o
  -1  18 -10      158.71        3.29   1060.84 o
   2  18 -10     6657.97     4697.23   1550.05 o
   5  18 -10    21360.79    16410.06   2097.35 o
 -24  19 -10    51529.49    54049.24   4285.96 o
 -21  19 -10    17493.09    17600.61   1886.11 o
 -18  19 -10    39475.29    42688.29   2454.56 o
 -15  19 -10   123169.17   114304.91   4188.97 o
 -12  19 -10    28355.73    29427.73   2515.15 o
  -9  19 -10    21472.47    22933.81   2351.77 o
  -6  19 -10    47996.09    46041.33   2901.95 o
  -3  19 -10   146163.95   146850.98   3806.66 o
   0  19 -10     9623.47    13725.22   2556.34 o
   3  19 -10     6053.74     8875.74   1832.66 o
   6  19 -10    43618.90    41505.39   5078.32 o
 -23  20 -10    34230.63    42724.82   4744.86 o
 -20  20 -10     4378.02     4389.51   1414.72 o
 -17  20 -10   294116.19   290332.78   5789.44 o
 -14  20 -10    69716.53    66506.79   3419.48 o
 -11  20 -10    92205.11    98865.05   4021.58 o
  -8  20 -10    17975.26    13428.87   2109.49 o
  -5  20 -10   209578.63   205870.09   5196.63 o
  -2  20 -10    79760.12    83618.25   3127.43 o
   1  20 -10    43393.82    44118.89   2798.18 o
   4  20 -10    19214.11    22352.34   2488.12 o
 -22  21 -10    45850.22    43706.36   3071.39 o
 -19  21 -10    39443.53    36038.97   2405.46 o
 -16  21 -10   225167.13   215344.94   7316.70 o
 -13  21 -10    18155.42    17971.97   2435.74 o
 -10  21 -10    81884.30    87294.05   3919.28 o
  -7  21 -10    39139.52    42215.29   2951.96 o
  -4  21 -10   224221.64   236885.17   5064.35 o
  -1  21 -10    24546.52    27134.13   2459.98 o
   2  21 -10    35953.45    37419.25   2890.38 o
 -21  22 -10    14728.06    16233.45   1912.88 o
 -18  22 -10    97388.03    97996.29   4197.91 o
 -15  22 -10     7980.52     8025.62   2053.58 o
 -12  22 -10    19664.05    17228.15   2283.22 o
  -9  22 -10    11607.12    11482.81   2336.46 o
  -6  22 -10   147580.31   145423.69   5635.21 o
  -3  22 -10    21511.22    20584.53   2221.75 o
   0  22 -10    18302.64    24410.54   2420.08 o
 -20  23 -10    16225.19    17578.62   2017.45 o
 -17  23 -10    16565.93    18912.72   2429.68 o
 -14  23 -10     9586.63     9703.27   2023.40 o
 -11  23 -10     1398.46     2260.51   1893.89 o
  -8  23 -10     6629.50     6661.73   1907.75 o
  -5  23 -10    35367.09    37036.09   5926.18 o
  -2  23 -10    25245.08    26124.00   2534.60 o
 -19  24 -10     4181.60     5895.86   1850.73 o
 -16  24 -10     6692.73     2564.02   1782.92 o
 -13  24 -10     8141.56    13710.92   2305.33 o
 -10  24 -10     6582.20     4850.38   1871.46 o
  -7  24 -10    14363.12    10839.32   3396.44 o
  -4  24 -10     3890.99     3596.02   2311.58 o
 -18  25 -10    12145.44    11860.30   2233.09 o
 -15  25 -10     1131.86     -295.05   1707.29 o
 -12  25 -10    12138.66    15217.91   2400.23 o
  -9  25 -10      945.17       30.10   1647.07 o
  -6  25 -10     3865.04     1083.75   2792.73 o
 -14  26 -10    17159.43    21289.91   3660.64 o
 -11  26 -10     1240.69     2272.22   4163.04 o
   0   0  -9   253253.27   254553.42   3983.19 o
   1   1  -9   106570.90   101756.47   1631.58 o
  -1   2  -9   168783.16   162186.27   2694.71 o
   2   2  -9    85820.88    91970.79   1687.10 o
  -3   3  -9   288141.81   303964.38   3638.12 o
   0   3  -9   267413.38   271208.09   3024.64 o
   3   3  -9   271001.50   268440.09   3853.44 o
  -5   4  -9    21516.38    22298.83   1254.29 o
  -2   4  -9    83202.20    85284.41   2031.48 o
   1   4  -9    31294.63    33526.65   1125.55 o
   4   4  -9  1293467.00  1306377.75  10859.97 o
  -7   5  -9   340483.34   327431.97   4504.56 o
  -4   5  -9    38780.20    33473.76   1270.36 o
  -1   5  -9   107906.77   115071.66   2197.72 o
   2   5  -9   331244.31   331382.94   3539.81 o
   5   5  -9   377146.88   366391.22   5047.02 o
  -9   6  -9   195989.88   189113.73   4358.96 o
  -6   6  -9    51177.36    52834.12   1777.21 o
  -3   6  -9    74927.86    79784.98   1542.19 o
   0   6  -9    31685.77    29522.77   1338.79 o
   3   6  -9   307983.19   307521.56   4397.78 o
   6   6  -9   120168.34   117997.07   2894.89 o
 -11   7  -9    27014.13    23076.06   1941.84 o
  -8   7  -9    16498.87    17141.86   1582.80 o
  -5   7  -9   195231.16   191590.56   4097.76 o
  -2   7  -9   185206.00   191811.80   3275.64 o
   1   7  -9     7590.19     7812.24    813.64 o
   4   7  -9    51152.78    50217.16   3854.01 o
   7   7  -9   127317.38   111563.01   2909.32 o
 -13   8  -9    86967.55    85609.90   2574.18 o
 -10   8  -9    42132.55    43497.54   2169.05 o
  -7   8  -9    13869.34    13436.73    782.13 o
  -4   8  -9  1172770.50  1176263.25   8890.11 o
  -1   8  -9     5977.50     8009.53    800.56 o
   2   8  -9    16085.22    13975.17   1047.73 o
   5   8  -9    97976.00    98791.03   2692.82 o
   8   8  -9   429597.13   428290.34   6143.23 o
 -15   9  -9    22673.19    22482.50   1430.71 o
 -12   9  -9   179715.13   180301.11   2837.36 o
  -9   9  -9   123546.70   126085.33   2529.57 o
  -6   9  -9   237408.03   238837.23   2932.21 o
  -3   9  -9   165474.63   162370.89   5156.47 o
   0   9  -9   120232.74   119044.98   2318.49 o
   3   9  -9   144572.28   154060.86   3246.37 o
   6   9  -9    87848.28   102097.88   4964.50 o
   9   9  -9   125060.25   127548.22   2934.59 o
 -17  10  -9   132717.25   124649.16   2873.83 o
 -14  10  -9    30438.97    31463.36   1703.42 o
 -11  10  -9   110174.09   110879.55   2183.80 o
  -8  10  -9     2867.99     2136.81    610.71 o
  -5  10  -9   381524.81   370358.13   4212.86 o
  -2  10  -9    10714.46     8690.66    884.05 o
   1  10  -9   120683.92   125846.56   2516.94 o
   4  10  -9    20482.00    21170.50   1507.63 o
   7  10  -9   192421.95   197902.20   4085.12 o
  10  10  -9      704.54     -209.89   1545.40 o
 -19  11  -9     4748.82     6099.82   1242.92 o
 -16  11  -9    16326.89    15559.98   1793.38 o
 -13  11  -9    65022.63    63788.44   2410.37 o
 -10  11  -9    67159.88    64574.15   1857.63 o
  -7  11  -9    33633.31    32256.50   1263.98 o
  -4  11  -9     2440.81     3092.85    748.70 o
  -1  11  -9    70317.86    68614.48   1939.99 o
   2  11  -9    28473.69    30426.21   1481.90 o
   5  11  -9     8532.11     7420.95   1316.07 o
   8  11  -9     7582.38     5394.34   1280.05 o
  11  11  -9    12071.76    16273.79   2448.02 o
 -21  12  -9    11407.73    12017.54   2624.26 o
 -18  12  -9     9856.29    10211.29   1393.58 o
 -15  12  -9    61028.57    64842.03   2504.31 o
 -12  12  -9    80756.41    81309.74   3356.63 o
  -9  12  -9    43413.66    42032.20   1895.99 o
  -6  12  -9   102664.75    98147.70   2112.11 o
  -3  12  -9   134942.09   135285.94   2635.89 o
   0  12  -9    75299.68    82456.47   2166.81 o
   3  12  -9    25329.10    29498.34   1522.32 o
   6  12  -9    43597.99    43056.52   2121.10 o
   9  12  -9    49121.34    44253.17   3306.00 o
  12  12  -9    11518.83    13395.57   3744.48 o
 -23  13  -9    12919.44     9409.31   2419.32 o
 -20  13  -9     3620.48     1050.61   1813.09 o
 -17  13  -9    32233.48    27956.35   1859.48 o
 -14  13  -9    27570.67    27236.01   1972.35 o
 -11  13  -9    34546.14    32879.91   1494.78 o
  -8  13  -9     2037.01     2147.50    836.10 o
  -5  13  -9    29286.22    28957.25   1560.79 o
  -2  13  -9    38032.26    38268.26   1581.33 o
   1  13  -9     3862.72     2284.58    911.20 o
   4  13  -9     4976.48     5564.49   1064.26 o
   7  13  -9     4930.57     4503.32   1472.29 o
  10  13  -9    16971.97    19549.21   2680.76 o
  13  13  -9     3489.66     4784.07   2360.27 o
 -25  14  -9     6214.05     4517.57   3077.56 o
 -22  14  -9      668.44    -1553.12   1553.12 o
 -19  14  -9    57011.43    59303.06   2542.87 o
 -16  14  -9    42501.43    41150.13   2169.76 o
 -13  14  -9    64604.80    62431.45   2477.04 o
 -10  14  -9      795.43     1029.22    850.10 o
  -7  14  -9    92961.20    91592.38   2574.74 o
  -4  14  -9    50616.41    49841.33   2006.36 o
  -1  14  -9    81310.83    73999.44   2483.60 o
   2  14  -9    16214.11    12959.70   1256.76 o
   5  14  -9    23098.68    23055.38   1752.54 o
   8  14  -9     8554.46     6328.93   1648.91 o
  11  14  -9    35109.86    41846.91   7327.45 o
 -24  15  -9    22580.07    26435.86   3129.98 o
 -21  15  -9   106904.14   106870.41   4315.45 o
 -18  15  -9    20099.46    21532.73   1778.20 o
 -15  15  -9    79840.41    76383.43   2765.74 o
 -12  15  -9   102368.25   105128.06   3659.98 o
  -9  15  -9   125381.66   126222.54   3718.11 o
  -6  15  -9    46842.04    48142.38   3825.90 o
  -3  15  -9   107297.34   108597.84   3991.85 o
   0  15  -9    87457.08    79280.45   2672.27 o
   3  15  -9    47734.96    46056.34   2219.65 o
   6  15  -9    38539.37    43921.61   3355.60 o
   9  15  -9    22802.90    24214.08   4244.67 o
 -26  16  -9     7038.57     6268.14   2271.09 o
 -23  16  -9    15728.82    18287.31   2935.87 o
 -20  16  -9   230717.44   232344.64   4856.86 o
 -17  16  -9    13964.93    13446.89   1599.73 o
 -14  16  -9    66721.81    70499.00   3296.19 o
 -11  16  -9    15499.99    14110.31   1402.24 o
  -8  16  -9   687271.44   662909.81   8046.42 o
  -5  16  -9     7681.59     9721.78   1309.14 o
  -2  16  -9    95998.97    98497.54   2945.95 o
   1  16  -9    16165.44    18777.52   1642.65 o
   4  16  -9   253603.50   249866.52   5635.20 o
   7  16  -9     9323.89     7783.03   4307.20 o
  10  16  -9    20942.08    18892.61   4081.42 o
 -25  17  -9    33591.25    26932.69   3353.47 o
 -22  17  -9    80940.53    75603.85   9732.87 o
 -19  17  -9    53269.41    54270.15   2580.86 o
 -16  17  -9    13586.81    14779.36   1623.03 o
 -13  17  -9    65521.95    66708.35   3192.40 o
 -10  17  -9   197617.89   205020.22   4076.90 o
  -7  17  -9   122308.48   119610.77   3138.05 o
  -4  17  -9    73740.34    74284.30   3687.29 o
  -1  17  -9    21511.26    19197.70   1862.73 o
   2  17  -9    73394.75    81633.85   3264.50 o
   5  17  -9    84511.03    85043.37   3539.98 o
   8  17  -9    32852.95    28556.01   4442.66 o
 -24  18  -9    55194.61    54281.52   6499.01 o
 -21  18  -9    46141.18    44076.23   2410.32 o
 -18  18  -9     9675.98     6328.11   1402.75 o
 -15  18  -9      617.09     3354.76   1526.39 o
 -12  18  -9    56163.10    55757.14   3041.83 o
  -9  18  -9   169844.06   161095.89   3687.51 o
  -6  18  -9    46066.37    45681.20   2161.59 o
  -3  18  -9     5516.77     4038.52   1290.01 o
   0  18  -9     9127.57     7454.97   1610.38 o
   3  18  -9    70239.17    70651.31   3303.65 o
   6  18  -9    45312.77    49025.41   6366.43 o
 -26  19  -9    52366.46    44954.62   5769.56 o
 -23  19  -9     3240.33     5258.25   2211.03 o
 -20  19  -9      354.14      436.36   1132.06 o
 -17  19  -9    71832.80    72652.41   2895.12 o
 -14  19  -9    98505.83    91312.81   3693.52 o
 -11  19  -9     1645.72     2062.58   1058.96 o
  -8  19  -9    10024.54    11167.25   2096.20 o
  -5  19  -9    42463.98    39833.17   2699.84 o
  -2  19  -9    26824.68    26908.24   1950.25 o
   1  19  -9     6398.88     5843.73   1605.41 o
   4  19  -9    25084.27    29125.96   2482.18 o
   7  19  -9    29571.48    29129.15   4692.76 o
 -25  20  -9    24991.41    24916.14   3440.14 o
 -22  20  -9    10684.63    15211.53   2929.89 o
 -19  20  -9     6810.40     6918.13   1469.81 o
 -16  20  -9   192330.63   199568.98   5469.37 o
 -13  20  -9    30092.23    28377.96   2490.78 o
 -10  20  -9    20821.89    20789.48   1755.02 o
  -7  20  -9     7888.28     8593.68   2054.59 o
  -4  20  -9   204699.38   199148.13   5967.22 o
  -1  20  -9      790.54     -426.17   1255.48 o
   2  20  -9      999.22     2393.98   1484.51 o
   5  20  -9    28301.27    27447.43   3186.59 o
 -24  21  -9    25896.77    28249.69   3471.72 o
 -21  21  -9    24302.56    20008.46   1972.06 o
 -18  21  -9   102046.08   100879.20   6419.48 o
 -15  21  -9    48021.43    49024.68   3268.12 o
 -12  21  -9    35232.75    36217.28   2752.12 o
  -9  21  -9    34909.52    33776.65   2095.48 o
  -6  21  -9    86618.86    82817.73   4050.01 o
  -3  21  -9    79659.08    76159.97   3025.05 o
   0  21  -9    21369.89    22811.29   2316.55 o
   3  21  -9    18808.41    19247.18   2304.90 o
 -23  22  -9    19060.45    22048.67   3320.56 o
 -20  22  -9     1627.53     2476.44   1333.65 o
 -17  22  -9   101733.69    97394.99   4388.29 o
 -14  22  -9     7634.09     7526.83   2342.45 o
 -11  22  -9    44336.70    45819.02   4994.08 o
  -8  22  -9     1373.52      787.50   1141.43 o
  -5  22  -9   137228.06   141484.64   3973.89 o
  -2  22  -9     5842.80     6470.09   1750.93 o
   1  22  -9    27154.85    29176.14   2607.78 o
 -22  23  -9     8613.25     7394.95   2888.40 o
 -19  23  -9     8668.40     9258.18   2050.59 o
 -16  23  -9      172.25      132.09   1585.96 o
 -13  23  -9     9880.44    11066.31   2084.93 o
 -10  23  -9     6273.46     6310.02   1449.99 o
  -7  23  -9    24377.32    24016.06   2054.22 o
  -4  23  -9       80.57      722.36   1366.65 o
  -1  23  -9     9671.08    11600.27   3125.56 o
 -21  24  -9      267.23    -1423.97   1423.97 o
 -18  24  -9    30846.08    26969.12   2740.97 o
 -15  24  -9    21424.20    20811.87   2470.76 o
 -12  24  -9     6210.30     8500.89   2057.17 o
  -9  24  -9     2246.06     1031.25   1249.29 o
  -6  24  -9    28294.89    32408.55   2688.71 o
  -3  24  -9    14710.50    14111.56   2137.32 o
 -20  25  -9     3532.78     4237.36   1782.39 o
 -17  25  -9     8218.53     6953.28   2001.42 o
 -14  25  -9     4149.14     2936.28   1845.91 o
 -11  25  -9       47.78    -1024.35   1558.67 o
  -8  25  -9     1398.32     1543.52   1323.48 o
  -5  25  -9     6262.19     8019.47   1869.59 o
 -16  26  -9     8653.78    12529.54   2368.32 o
 -13  26  -9     7682.95     9091.66   3402.12 o
 -10  26  -9     1077.24     -340.23   1631.21 o
  -7  26  -9    22642.02    25144.99   3761.85 o
  -1   1  -8   319605.13   348869.78   3647.70 o
  -3   2  -8    29094.30    26182.01   1575.79 o
   0   2  -8    39689.88    31899.80    966.56 o
  -5   3  -8    88702.41    97394.77   7825.29 o
  -2   3  -8   123716.27   106960.43   2121.84 o
   1   3  -8   136960.61   138974.05   2538.40 o
  -7   4  -8  1172522.25  1148172.63  13532.02 o
  -4   4  -8    97856.33   100724.09   2154.50 o
  -1   4  -8   459528.06   442959.59   4209.32 o
   2   4  -8   521752.53   526009.75   5035.41 o
  -9   5  -8  1516263.00  1522569.25  13672.08 o
  -6   5  -8    24949.72    24122.34   1199.83 o
  -3   5  -8   164027.53   157541.23   2100.04 o
   0   5  -8   108997.03   120198.91   1957.89 o
   3   5  -8  1499421.38  1538492.38  16151.41 o
 -11   6  -8   171390.08   171847.56   3281.67 o
  -8   6  -8   637038.00   646526.31   9265.19 o
  -5   6  -8    64417.64    57339.57   1345.52 o
  -2   6  -8     5869.87     5664.95    589.98 o
   1   6  -8   111956.78   112131.77   2016.18 o
   4   6  -8   817652.00   818299.13   8486.01 o
 -13   7  -8    94954.35    94124.93   2551.38 o
 -10   7  -8    77534.16    78562.30   1907.19 o
  -7   7  -8    32557.64    34490.59   1445.73 o
  -4   7  -8     3823.48     3617.12    554.66 o
  -1   7  -8    13266.25    12247.38    809.42 o
   2   7  -8   179431.25   177029.00   3107.45 o
   5   7  -8   103953.34   105370.33   2603.72 o
 -15   8  -8     9646.02    10375.13   1105.87 o
 -12   8  -8    24773.23    27833.39   1368.38 o
  -9   8  -8    41157.52    45734.83   1518.15 o
  -6   8  -8    47620.84    48337.03   1357.70 o
  -3   8  -8    50049.26    49459.85   1334.89 o
   0   8  -8     1747.95     2159.22    647.60 o
   3   8  -8    22956.23    26956.71   1446.23 o
   6   8  -8     7536.71     6599.29   1121.18 o
 -17   9  -8    52740.38    50967.57   1922.06 o
 -14   9  -8   105769.98   112860.27   2514.29 o
 -11   9  -8    34431.34    30760.59   1324.81 o
  -8   9  -8   166662.78   165103.59   2329.07 o
  -5   9  -8    98036.17    99334.70   1873.51 o
  -2   9  -8    58598.03    66633.02   1641.12 o
   1   9  -8     8045.58     8053.00    879.79 o
   4   9  -8   149473.50   152166.09   3186.53 o
   7   9  -8    43116.60    43634.42   2034.44 o
 -19  10  -8    12580.42    12130.03   1700.30 o
 -16  10  -8     7705.48     8746.24   1085.02 o
 -13  10  -8    36791.30    36278.74   1548.98 o
 -10  10  -8     8805.39     8896.76    917.20 o
  -7  10  -8    78309.50    78231.44   1727.65 o
  -4  10  -8    32003.67    33908.70   1234.30 o
  -1  10  -8    57114.02    57187.11   1667.27 o
   2  10  -8     2697.82     2933.31    808.01 o
   5  10  -8   103712.35   101288.34   4253.06 o
   8  10  -8    47968.58    47394.62   2155.14 o
 -21  11  -8    34393.66    34350.25   3530.86 o
 -18  11  -8    12102.74    11539.66   1373.96 o
 -15  11  -8    87309.06    89762.56   2328.17 o
 -12  11  -8    49819.05    51802.96   1529.98 o
  -9  11  -8    71700.02    72226.50   2414.35 o
  -6  11  -8    40557.00    41542.01   1372.86 o
  -3  11  -8   137567.34   137451.52   2440.32 o
   0  11  -8    31901.61    28594.20   1348.99 o
   3  11  -8    24061.87    25938.76   1736.72 o
   6  11  -8    32182.11    28969.79   1801.87 o
   9  11  -8    79817.53    75357.86   3154.50 o
 -23  12  -8     9250.82    14664.10   2458.45 o
 -20  12  -8     2319.18     1430.00   1285.75 o
 -17  12  -8    44102.93    41349.99   2067.91 o
 -14  12  -8     9701.89     9722.29   1325.00 o
 -11  12  -8    32360.03    31093.59   1492.08 o
  -8  12  -8    13483.50    14702.86    962.85 o
  -5  12  -8    85538.21    92241.25   2617.44 o
  -2  12  -8     3513.10     5658.19   1251.54 o
   1  12  -8    57646.92    63325.47   2369.23 o
   4  12  -8    21533.02    23601.20   1652.57 o
   7  12  -8    51045.95    47394.01   2194.25 o
  10  12  -8     1283.37     1349.16   1668.37 o
 -25  13  -8    18554.74    18911.07   4531.24 o
 -22  13  -8      255.38      -13.65   2071.97 o
 -19  13  -8    22003.37    20934.90   1650.08 o
 -16  13  -8    92737.61    94467.27   2909.74 o
 -13  13  -8    77730.92    78342.70   2831.70 o
 -10  13  -8    28546.02    29073.22   1537.29 o
  -7  13  -8     7223.86     8088.47   1027.76 o
  -4  13  -8    76381.66    73244.75   2229.24 o
  -1  13  -8    91256.47    96777.52   2306.13 o
   2  13  -8    30941.25    31652.92   1556.90 o
   5  13  -8     2557.01     3723.17   1387.91 o
   8  13  -8    15512.47    15510.33   1892.03 o
  11  13  -8    17162.75    19713.09   2740.61 o
 -27  14  -8    13714.94    13674.16   2729.78 o
 -24  14  -8     3039.90      985.76   1754.56 o
 -21  14  -8    66348.44    68584.61   4095.72 o
 -18  14  -8    43699.59    42240.77   2137.40 o
 -15  14  -8    36776.62    39367.82   2047.33 o
 -12  14  -8    19105.25    17742.39   1815.80 o
  -9  14  -8    24082.49    23056.96   1725.19 o
  -6  14  -8   121560.16   124035.42   2910.68 o
  -3  14  -8     4934.20     5612.62   1147.94 o
   0  14  -8     3331.88     2140.89    900.43 o
   3  14  -8    39770.90    43082.26   1818.19 o
   6  14  -8    75193.96    74083.27   3119.96 o
   9  14  -8    17786.36    17139.20   2462.74 o
  12  14  -8     3347.74     2341.21   3232.13 o
 -26  15  -8     8480.36     6461.67   2358.54 o
 -23  15  -8     3352.01     1631.07   1891.59 o
 -20  15  -8   314071.84   316107.53   5546.99 o
 -17  15  -8    27104.52    28178.38   2245.60 o
 -14  15  -8    70800.24    73081.21   3160.64 o
 -11  15  -8     9906.36    10082.65   1219.56 o
  -8  15  -8   604498.19   595446.81  10923.20 o
  -5  15  -8    38212.59    39276.57   1971.36 o
  -2  15  -8    58227.07    59919.08   2958.54 o
   1  15  -8    70367.44    69650.02   2501.65 o
   4  15  -8   209126.47   225411.05   9150.58 o
   7  15  -8    15654.83    19885.98   2081.48 o
  10  15  -8     3076.29     4121.21   1919.17 o
 -25  16  -8    13345.15    14467.83   2744.68 o
 -22  16  -8   214160.61   221975.53   7279.58 o
 -19  16  -8   202329.56   213170.70   4481.98 o
 -16  16  -8    58849.19    61363.77   3981.83 o
 -13  16  -8   149127.19   150636.00   3613.47 o
 -10  16  -8   408230.56   421223.06   7173.96 o
  -7  16  -8   556351.50   534578.31   6919.11 o
  -4  16  -8    88585.77    93138.13   2782.64 o
  -1  16  -8   125266.91   112859.01   3116.94 o
   2  16  -8   106323.84    99715.69   3029.67 o
   5  16  -8   234607.06   232894.98  11992.41 o
   8  16  -8     5382.94     7815.48   3129.66 o
  11  16  -8    26980.83    25763.28   4616.34 o
 -27  17  -8    23909.50    26907.80   3422.40 o
 -24  17  -8    28305.38    25373.00   3166.00 o
 -21  17  -8   311878.47   324918.88   8865.72 o
 -18  17  -8    11362.00    14286.77   1572.17 o
 -15  17  -8   119982.47   116287.10   3129.25 o
 -12  17  -8    81693.52    77638.45   2594.06 o
  -9  17  -8   790112.06   779808.81  11698.22 o
  -6  17  -8    75194.69    70598.73   2498.80 o
  -3  17  -8   137829.25   129178.16   4114.33 o
   0  17  -8    11425.54    11915.37   1461.79 o
   3  17  -8   372465.44   371650.19  17286.92 o
   6  17  -8    62419.85    54730.09   3789.43 o
   9  17  -8    26053.16    30341.42   4755.28 o
 -26  18  -8    14972.72    14250.37   2904.69 o
 -23  18  -8    40387.54    36526.30   5345.79 o
 -20  18  -8    75816.60    81829.55   2970.72 o
 -17  18  -8    24445.33    24881.69   2320.10 o
 -14  18  -8    16879.92    18090.36   1583.09 o
 -11  18  -8   118536.81   118202.77   3202.55 o
  -8  18  -8   291435.50   285320.09   4973.59 o
  -5  18  -8    41223.34    44485.15   2118.80 o
  -2  18  -8     9852.47    11477.32   1463.93 o
   1  18  -8    36902.68    39916.54   2531.50 o
   4  18  -8   152328.00   155214.34   6878.66 o
   7  18  -8    24624.05    28257.29   4505.19 o
 -25  19  -8    25657.93    24626.04   3300.91 o
 -22  19  -8    14644.18    21402.18   3044.50 o
 -19  19  -8     2801.25     3059.55   1233.66 o
 -16  19  -8      326.45     -663.60   1613.39 o
 -13  19  -8     9628.58    10765.40   2968.57 o
 -10  19  -8    87710.09    88212.51   2874.28 o
  -7  19  -8    26479.49    25001.51   1791.36 o
  -4  19  -8     2763.47     3676.95   1102.39 o
  -1  19  -8      845.08     2582.94   1179.29 o
   2  19  -8    69029.83    72949.26   3351.65 o
   5  19  -8    33487.91    28690.96   4096.19 o
 -24  20  -8     1373.22     1630.52   1988.42 o
 -21  20  -8    16117.42    14210.66   1715.12 o
 -18  20  -8     6499.52     5672.74   1707.91 o
 -15  20  -8     3502.04     5082.33   1230.39 o
 -12  20  -8     4128.09     3576.58   1162.05 o
  -9  20  -8    12562.47    13867.57   1526.88 o
  -6  20  -8     3156.68     1714.13   1452.95 o
  -3  20  -8    11123.95    13553.64   1972.82 o
   0  20  -8     4392.08     6819.42   1650.22 o
   3  20  -8     5145.97     2966.28   1532.61 o
   6  20  -8     7498.81     8333.10   1813.34 o
 -23  21  -8    21228.74    26042.48   3311.66 o
 -20  21  -8    20260.34    16076.59   1815.55 o
 -17  21  -8    39456.36    39862.91   2219.41 o
 -14  21  -8    21876.61    17132.95   1663.52 o
 -11  21  -8    38589.56    43059.00   3734.15 o
  -8  21  -8    31961.02    31217.75   2525.37 o
  -5  21  -8    35904.92    37980.65   2236.93 o
  -2  21  -8     2524.52     2175.43   1451.92 o
   1  21  -8     5844.55     5109.50   1611.78 o
   4  21  -8    10844.96    10543.15   1987.64 o
 -25  22  -8      933.95     5206.52   2422.60 o
 -22  22  -8     9858.62     9610.91   2688.27 o
 -19  22  -8     5589.99     5407.64   1782.49 o
 -16  22  -8     6291.64    10094.87   1697.62 o
 -13  22  -8     8599.29     9945.48   1487.79 o
 -10  22  -8     6733.06     6614.30   1414.27 o
  -7  22  -8     8412.84    11098.35   1585.73 o
  -4  22  -8    23515.06    20722.38   2152.27 o
  -1  22  -8    14153.66    11755.38   1987.90 o
   2  22  -8     1013.29     -771.83   1418.16 o
 -24  23  -8     6985.61     6850.20   2632.02 o
 -21  23  -8    17619.04    13112.78   2099.44 o
 -18  23  -8    15137.18    17836.09   2374.20 o
 -15  23  -8     8257.85     5729.81   1396.83 o
 -12  23  -8    10908.99    12721.10   1652.66 o
  -9  23  -8     4879.37     4704.92   1400.85 o
  -6  23  -8    23747.84    23212.81   1986.72 o
  -3  23  -8     7856.86     8792.26   2061.71 o
   0  23  -8     3486.23     4318.95   1672.57 o
 -23  24  -8     5639.05     7189.49   2567.92 o
 -20  24  -8    12637.93    11578.44   2111.85 o
 -17  24  -8    30697.25    31023.69   2778.94 o
 -14  24  -8     2537.13     3199.40   1289.14 o
 -11  24  -8     9428.23     9869.58   1637.90 o
  -8  24  -8     8006.80     7199.93   1545.04 o
  -5  24  -8    40767.50    40460.52   2833.40 o
  -2  24  -8       16.40     -322.75   1988.61 o
 -22  25  -8     2954.30     1585.05   1758.69 o
 -19  25  -8    12424.03    12894.43   2242.23 o
 -16  25  -8    19352.31    20112.86   2589.74 o
 -13  25  -8    23234.63    21593.55   2011.81 o
 -10  25  -8    11101.22     9385.21   1632.96 o
  -7  25  -8    17530.96    14610.00   2106.42 o
  -4  25  -8    19912.05    19983.45   2369.24 o
 -18  26  -8      910.57    -1431.53   1662.93 o
 -15  26  -8     9438.90    12809.84   1825.66 o
 -12  26  -8     3244.55     2083.00   1637.63 o
  -9  26  -8      202.18      464.76   1333.63 o
  -6  26  -8     4001.19     3327.14   1739.43 o
 -17  27  -8    15434.67    17456.37   2565.73 o
 -14  27  -8    14992.56    14708.13   1919.72 o
 -11  27  -8     6751.20     5825.81   1577.92 o
   0   1  -7  1292985.75  1229225.75   9218.67 o
  -2   2  -7   300916.38   298540.06   3191.07 o
   1   2  -7     8596.98    10371.64    599.44 o
  -4   3  -7    77063.49    93094.43   1953.31 o
  -1   3  -7     1875.33      874.00    348.78 o
   2   3  -7    43076.71    40823.32   1368.03 o
  -6   4  -7   314500.59   334693.13   4212.39 o
  -3   4  -7    99241.49   100261.23   1574.13 o
   0   4  -7    80000.19    71908.95   1388.53 o
   3   4  -7   519863.13   508054.78   6457.56 o
  -8   5  -7   657291.38   613639.94   6612.15 o
  -5   5  -7   259113.61   269810.84   4151.61 o
  -2   5  -7   184747.59   181615.80   2269.61 o
   1   5  -7    16852.45    20020.46    889.27 o
   4   5  -7  1037380.75  1120291.88  10489.72 o
 -10   6  -7   442929.19   453446.97   5524.00 o
  -7   6  -7    14163.92    14655.69    999.73 o
  -4   6  -7    55288.95    52496.49   1225.89 o
  -1   6  -7   320487.94   327513.84   3513.78 o
   2   6  -7   475410.88   532804.06   5886.72 o
   5   6  -7    24932.92    29769.37   1430.30 o
 -12   7  -7    51906.11    52748.96   1880.52 o
  -9   7  -7    62062.57    70293.41   1873.70 o
  -6   7  -7   208284.47   195486.98   2518.46 o
  -3   7  -7    34592.57    34437.05   1090.03 o
   0   7  -7    70973.66    58620.49   1465.25 o
   3   7  -7    73215.00    74098.67   2244.89 o
   6   7  -7    97849.00    90910.23   2443.20 o
 -14   8  -7    40052.77    36916.95   1510.61 o
 -11   8  -7     8069.60     6283.51    846.27 o
  -8   8  -7    44803.36    46322.83   1197.69 o
  -5   8  -7    41330.85    41335.60   1455.72 o
  -2   8  -7    31214.68    29992.41   1080.69 o
   1   8  -7    27396.24    27130.33   1140.94 o
   4   8  -7    12292.47    14147.01   1183.50 o
   7   8  -7    67112.12    62461.72   2186.65 o
 -16   9  -7    14031.34    14389.25   1171.39 o
 -13   9  -7    25879.75    24478.80   1838.62 o
 -10   9  -7     1113.68     1279.44    556.44 o
  -7   9  -7   271285.81   275803.59   3277.55 o
  -4   9  -7    54948.72    53431.23   1382.80 o
  -1   9  -7    48271.45    52278.79   1489.12 o
   2   9  -7    20669.27    24222.96   1344.62 o
   5   9  -7   133678.22   129488.02   2934.47 o
   8   9  -7    18749.39    17614.98   1269.65 o
 -18  10  -7     8660.46     8789.21   1106.10 o
 -15  10  -7    67851.09    69349.15   2055.87 o
 -12  10  -7   231063.59   224526.00   3369.21 o
  -9  10  -7    26294.86    30482.89   1136.90 o
  -6  10  -7    59792.05    53789.60   1433.54 o
  -3  10  -7   162369.91   164632.88   2521.96 o
   0  10  -7   153366.91   148390.05   2614.17 o
   3  10  -7    47391.54    49531.30   1895.80 o
   6  10  -7    38092.77    36029.71   1808.29 o
   9  10  -7    72713.23    76459.44   2687.84 o
 -20  11  -7    75378.34    77179.97   9604.35 o
 -17  11  -7    92367.31    94214.07   2783.17 o
 -14  11  -7    22407.89    25496.89   1353.91 o
 -11  11  -7   457372.88   457623.25   4520.28 o
  -8  11  -7   222058.11   216064.13   2932.06 o
  -5  11  -7   256938.16   257978.22   3841.54 o
  -2  11  -7    39708.73    38038.52   1373.24 o
   1  11  -7   474609.59   464314.28   5171.23 o
   4  11  -7   101483.36   102029.70   2735.54 o
   7  11  -7    84007.19    87828.04   3004.67 o
  10  11  -7    54219.46    57319.50   3619.57 o
 -22  12  -7    17076.04    18526.43   2674.63 o
 -19  12  -7    34032.68    33965.39   2298.29 o
 -16  12  -7    68894.13    67393.42   2991.13 o
 -13  12  -7   573345.88   562861.13   9379.00 o
 -10  12  -7   176993.06   164295.52   2559.15 o
  -7  12  -7   166758.28   164855.17   2547.95 o
  -4  12  -7    79385.98    88344.63   1943.52 o
  -1  12  -7   513469.38   489853.84   8683.93 o
   2  12  -7   149251.41   158728.05   3991.36 o
   5  12  -7   161182.06   169432.09   3607.24 o
   8  12  -7    45841.14    46742.23   2595.18 o
  11  12  -7    81304.16    84118.33   4393.79 o
 -24  13  -7   106259.89   113458.62   7659.17 o
 -21  13  -7     8778.55    10091.20   2157.69 o
 -18  13  -7    12219.07    10444.98   1351.02 o
 -15  13  -7    40939.18    40336.95   1968.15 o
 -12  13  -7   540269.75   530831.44   6547.78 o
  -9  13  -7    43735.10    47666.65   1815.70 o
  -6  13  -7    66161.05    62422.85   2024.23 o
  -3  13  -7    70700.67    70468.02   1874.53 o
   0  13  -7   523392.13   537561.50   5862.42 o
   3  13  -7    76125.78    80305.18   4017.84 o
   6  13  -7     8719.82     9975.12   1592.11 o
   9  13  -7     3120.02      846.49   1522.16 o
  12  13  -7   170872.19   164819.36   6361.06 o
 -26  14  -7    41540.14    48446.34   7325.71 o
 -23  14  -7    13300.82    13682.61   3520.44 o
 -20  14  -7    74912.49    74352.13   3240.73 o
 -17  14  -7    83153.83    82772.37   2764.22 o
 -14  14  -7   162835.88   166402.16   7160.90 o
 -11  14  -7    45292.57    41839.59   1811.30 o
  -8  14  -7    57600.79    56852.29   2005.89 o
  -5  14  -7    21667.06    19466.87   2128.29 o
  -2  14  -7   314206.31   317670.06   5100.23 o
   1  14  -7    17472.82    18116.21   1255.24 o
   4  14  -7     8516.06     9829.19   1354.49 o
   7  14  -7     7028.61     6589.13   1515.99 o
  10  14  -7    93276.66    93344.61   4621.27 o
  13  14  -7    17631.69    19825.50   2964.86 o
 -28  15  -7    44860.25    51171.55   5060.96 o
 -25  15  -7     8076.42     5764.72   2173.51 o
 -22  15  -7    50216.24    48862.57   4708.39 o
 -19  15  -7    93216.22   100368.80   3018.48 o
 -16  15  -7    76282.58    74020.32   2633.28 o
 -13  15  -7    18908.78    17989.45   1524.65 o
 -10  15  -7    38432.38    35992.85   1763.78 o
  -7  15  -7   279582.25   274538.25   4440.43 o
  -4  15  -7    25262.46    23487.25   1537.23 o
  -1  15  -7     8543.80     7638.13   1371.73 o
   2  15  -7    63295.60    69104.05   2612.10 o
   5  15  -7   110181.47   106612.95   4499.83 o
   8  15  -7     1853.96     2637.05   1440.06 o
  11  15  -7    15250.79    20127.33   3176.56 o
 -27  16  -7    12114.21    13851.65   5102.64 o
 -24  16  -7     1648.26     2024.32   1869.10 o
 -21  16  -7   257916.38   251048.88   7585.37 o
 -18  16  -7    44036.13    40850.96   2127.59 o
 -15  16  -7    98682.52    94945.90   3640.86 o
 -12  16  -7     8973.07    13708.72   2414.56 o
  -9  16  -7   413410.13   409298.66   8301.07 o
  -6  16  -7   128287.09   127736.61   5182.72 o
  -3  16  -7    44513.96    46547.32   2051.86 o
   0  16  -7    57529.92    59083.75   2390.73 o
   3  16  -7   112826.23   115903.58   7623.52 o
   6  16  -7    99172.06   102652.50   4725.21 o
   9  16  -7     8046.42     6537.21   2914.30 o
  12  16  -7    24877.67    24557.14   4979.33 o
 -26  17  -7    19504.02    20627.56   3081.56 o
 -23  17  -7    19389.61    19503.65   2961.54 o
 -20  17  -7   155406.53   162294.81   3935.71 o
 -17  17  -7    39473.75    37234.59   2446.99 o
 -14  17  -7   131254.72   129492.09   3236.39 o
 -11  17  -7    24061.74    24100.61   1764.13 o
  -8  17  -7   435449.59   417800.00   6003.85 o
  -5  17  -7    76868.03    83037.66   2670.88 o
  -2  17  -7    95998.52    86267.45   4194.90 o
   1  17  -7    16840.42    20698.59   1714.20 o
   4  17  -7   261377.95   245045.13   5607.03 o
   7  17  -7     7703.65     5547.79   2121.17 o
  10  17  -7     7622.47    10893.04   3741.01 o
 -25  18  -7    10603.28    13289.14   4392.30 o
 -22  18  -7   109937.34   106966.05   5185.39 o
 -19  18  -7      178.45      904.96   1044.59 o
 -16  18  -7    38338.87    39167.98   2027.37 o
 -13  18  -7    61723.74    59401.16   2372.34 o
 -10  18  -7   336265.22   340520.19   5481.90 o
  -7  18  -7     9364.97    13068.61   1478.35 o
  -4  18  -7    78171.27    74473.65   2641.71 o
  -1  18  -7    44053.90    41016.95   2111.82 o
   2  18  -7   140121.31   130282.22   8008.75 o
   5  18  -7    16005.52    14585.87   2255.47 o
   8  18  -7     9657.85    10465.79   3463.12 o
 -27  19  -7     7977.15     9002.36   3935.53 o
 -24  19  -7     1124.40     2144.23   1957.86 o
 -21  19  -7    21242.91    20175.81   2870.52 o
 -18  19  -7    41083.43    40618.58   2649.82 o
 -15  19  -7    33837.00    39924.84   2068.74 o
 -12  19  -7     7306.72     7272.75   1281.77 o
  -9  19  -7    57596.23    60189.45   2971.08 o
  -6  19  -7    56407.58    56061.79   2615.61 o
  -3  19  -7    13927.01    18795.53   1685.57 o
   0  19  -7      765.50     -168.68   1226.17 o
   3  19  -7    48476.50    49609.06   4510.32 o
   6  19  -7    24780.22    25163.31   3108.09 o
 -26  20  -7     1988.74      170.20   2035.80 o
 -23  20  -7    17747.45    15211.46   2803.71 o
 -20  20  -7    21363.58    21208.91   2229.41 o
 -17  20  -7    22130.13    20299.30   1723.72 o
 -14  20  -7     2032.42     3319.98   1134.65 o
 -11  20  -7    57834.66    60901.48   2524.26 o
  -8  20  -7    31123.42    31906.78   1971.21 o
  -5  20  -7    10655.71     9812.53   1422.10 o
  -2  20  -7     1214.82      268.03   1217.71 o
   1  20  -7    30594.10    29460.91   3380.92 o
   4  20  -7     3900.63     4197.25   2041.61 o
   7  20  -7     4291.62      781.96   1596.42 o
 -25  21  -7     4479.86     3227.50   2149.05 o
 -22  21  -7     6768.81     4801.90   2227.10 o
 -19  21  -7    19609.39    21718.84   2343.74 o
 -16  21  -7     1905.58     2087.77   1103.42 o
 -13  21  -7    14711.83    12920.27   2394.63 o
 -10  21  -7    23904.92    20215.14   1722.36 o
  -7  21  -7    49652.84    49815.39   2363.93 o
  -4  21  -7     4013.84     6073.18   1707.14 o
  -1  21  -7     4163.94     2829.37   1444.37 o
   2  21  -7    14967.65    11105.12   2032.12 o
   5  21  -7    11850.03    11900.44   2046.52 o
 -24  22  -7    40507.75    45414.43   4051.17 o
 -21  22  -7    18802.23    19950.42   2357.03 o
 -18  22  -7     6095.66     6387.62   1332.85 o
 -15  22  -7     8336.39     7826.36   1425.24 o
 -12  22  -7    66397.72    65147.20   4153.79 o
  -9  22  -7     8323.27     7625.10   1395.15 o
  -6  22  -7    14166.63    13894.16   1638.19 o
  -3  22  -7    13332.61    13425.91   2472.39 o
   0  22  -7     9849.16     8517.42   1810.29 o
   3  22  -7     9694.00    13029.99   2531.66 o
 -23  23  -7    31681.50    26955.15   3433.42 o
 -20  23  -7    44756.39    41494.43   3028.50 o
 -17  23  -7    44151.13    49209.27   2760.51 o
 -14  23  -7    10273.69    10399.75   1582.72 o
 -11  23  -7    93747.20    92999.12   3199.68 o
  -8  23  -7    36278.48    37850.23   2261.89 o
  -5  23  -7    34479.21    34688.07   2605.73 o
  -2  23  -7     9388.90     9106.34   2057.14 o
   1  23  -7    47714.63    49345.63   3171.35 o
 -22  24  -7     7760.28     5903.79   1858.22 o
 -19  24  -7    69500.91    72399.84   3002.93 o
 -16  24  -7    14297.33    16226.18   1770.92 o
 -13  24  -7   154133.73   151298.91   4623.07 o
 -10  24  -7    23080.34    26931.80   2082.39 o
  -7  24  -7    72189.66    67018.69   5865.30 o
  -4  24  -7    20262.21    21676.46   2366.07 o
  -1  24  -7    57177.39    54207.60   3275.37 o
 -21  25  -7    16350.72    15597.75   2337.75 o
 -18  25  -7    25679.97    21312.33   2073.14 o
 -15  25  -7    23557.51    25519.61   2135.29 o
 -12  25  -7   123924.60   130049.28   3902.77 o
  -9  25  -7    21558.34    21471.24   1993.69 o
  -6  25  -7    51916.82    49332.96   3095.81 o
  -3  25  -7    10948.15    11868.24   2120.35 o
 -20  26  -7     2496.65     1050.98   1279.24 o
 -17  26  -7    25794.21    27560.60   2243.81 o
 -14  26  -7    64041.13    66816.66   3034.65 o
 -11  26  -7    13379.77    16215.89   1928.14 o
  -8  26  -7     3824.23     3778.84   1784.90 o
  -5  26  -7     5062.54     5016.27   1777.95 o
 -19  27  -7    13292.61     9110.86   2165.39 o
 -16  27  -7    22692.77    25863.96   2277.95 o
 -13  27  -7     4079.24     5089.84   1508.51 o
 -10  27  -7    20015.73    22565.30   3827.80 o
  -7  27  -7    15772.65    13873.10   2203.00 o
 -15  28  -7    14868.46    12135.03   1889.85 o
 -12  28  -7     4200.34     6299.98   2101.55 o
   0   0  -6  3681615.50  3424185.25  46184.24 o
   1   1  -6  1098740.75  1151779.00   8620.42 o
  -1   2  -6  1100695.25  1057380.88   8008.41 o
   2   2  -6    12645.23    14944.72    826.76 o
  -3   3  -6    10222.28     9902.25    560.03 o
   0   3  -6     1363.66     1468.00    451.17 o
   3   3  -6    33666.12    34348.76   1437.39 o
  -5   4  -6   130419.35   134738.27   2843.23 o
  -2   4  -6    23093.35    25819.81   1154.01 o
   1   4  -6   286841.81   322236.41   4303.51 o
   4   4  -6   652122.25   664128.19   6826.93 o
  -7   5  -6    72851.80    79271.60   2677.03 o
  -4   5  -6    43804.75    35500.95   1172.88 o
  -1   5  -6    91386.79    75120.27   1812.63 o
   2   5  -6    17517.62    21245.79   1051.21 o
   5   5  -6     8832.47     6661.80   1052.86 o
  -9   6  -6    46955.47    61507.98   1947.79 o
  -6   6  -6   126561.48   128434.80   1893.37 o
  -3   6  -6    30377.09    31100.03   1649.10 o
   0   6  -6    93907.31    90629.41   1661.14 o
   3   6  -6   186355.81   208277.73   4946.45 o
   6   6  -6    70716.63    73714.82   2310.50 o
 -11   7  -6    62296.80    64703.82   1900.24 o
  -8   7  -6   210879.50   197161.47   3862.38 o
  -5   7  -6    12194.29    12743.13    685.52 o
  -2   7  -6    15194.94    16564.67    793.14 o
   1   7  -6   163291.59   149501.59   2599.49 o
   4   7  -6   141788.66   158354.73   2884.46 o
   7   7  -6    36417.13    31164.80   1347.70 o
 -13   8  -6    58030.45    57699.92   1700.74 o
 -10   8  -6     8706.04    10370.16    846.38 o
  -7   8  -6   109479.86   105437.10   1782.93 o
  -4   8  -6   253486.48   275612.38   3135.52 o
  -1   8  -6   140187.06   145878.09   2237.80 o
   2   8  -6     7074.14     7362.00    864.02 o
   5   8  -6   276159.03   277414.00   4163.13 o
   8   8  -6   159072.63   153900.94   2853.59 o
 -15   9  -6    17219.56    16746.10   1151.68 o
 -12   9  -6    21653.46    22602.15   1165.40 o
  -9   9  -6    21190.03    22505.24   1222.80 o
  -6   9  -6     3412.88     4518.71    569.66 o
  -3   9  -6     1075.39     1595.11   1004.13 o
   0   9  -6     9629.42     9788.66    788.41 o
   3   9  -6     7144.81     8140.56   1558.83 o
   6   9  -6      440.55     1194.26    892.47 o
   9   9  -6     6241.29     5425.15   1164.02 o
 -17  10  -6     2360.09     2968.43   1007.53 o
 -14  10  -6    51088.76    53584.68   1729.92 o
 -11  10  -6   345218.19   347883.22   4169.45 o
  -8  10  -6    55808.09    57679.99   1466.42 o
  -5  10  -6     2514.76     2718.25    553.76 o
  -2  10  -6     9225.99     9732.32    937.11 o
   1  10  -6   217339.63   210889.47   3299.19 o
   4  10  -6    20905.27    20005.49   1551.72 o
   7  10  -6    14380.83    15869.60   1171.68 o
  10  10  -6    73921.94    74286.58   3855.95 o
 -19  11  -6    56356.29    50905.64   2579.38 o
 -16  11  -6    32765.76    33074.46   1525.86 o
 -13  11  -6   690118.63   691150.56   7298.41 o
 -10  11  -6   295576.53   287138.91   3056.89 o
  -7  11  -6   137458.47   143702.69   2204.96 o
  -4  11  -6   177654.38   197917.89   2753.65 o
  -1  11  -6   397904.69   403875.47   4490.50 o
   2  11  -6   382348.03   374494.38   8965.87 o
   5  11  -6    21606.46    18846.60   2022.00 o
   8  11  -6   106023.13   113056.10   5091.83 o
  11  11  -6    87704.83    86305.67   6486.84 o
 -21  12  -6    64474.38    63985.00   3821.60 o
 -18  12  -6   107680.28   105145.89   2898.95 o
 -15  12  -6    40929.30    42243.74   2460.63 o
 -12  12  -6  1763335.38  1794002.38  13882.95 o
  -9  12  -6    63636.34    62551.62   1483.14 o
  -6  12  -6   118168.41   101243.04   1913.56 o
  -3  12  -6    38665.51    32805.12   2122.28 o
   0  12  -6  1868228.13  1820154.63  14333.60 o
   3  12  -6     3726.86     5042.31   1749.89 o
   6  12  -6    71208.95    76430.52   2540.50 o
   9  12  -6    36403.13    41679.81   3502.67 o
  12  12  -6   407558.69   401395.91  21534.24 o
 -23  13  -6    36108.18    34654.57   3205.54 o
 -20  13  -6    27187.70    31994.60   4376.67 o
 -17  13  -6    94051.73    97050.95   2807.56 o
 -14  13  -6   585023.25   588505.75   8529.91 o
 -11  13  -6   454531.53   423215.00   5541.81 o
  -8  13  -6   203909.19   219615.92   3658.29 o
  -5  13  -6   145084.66   130313.09   2735.72 o
  -2  13  -6   668324.13   630248.75   6278.76 o
   1  13  -6   513228.06   526573.19   5757.99 o
   4  13  -6   116359.72   118998.95   3011.58 o
   7  13  -6    84817.36    96827.00   3456.78 o
  10  13  -6   121796.24   125402.32   6354.85 o
  13  13  -6   170491.67   179895.66  12334.56 o
 -25  14  -6   101202.05   106903.34   5285.00 o
 -22  14  -6     5290.32     4383.93   2271.70 o
 -19  14  -6     5943.35     5441.93   1152.03 o
 -16  14  -6    40482.74    37206.93   2187.45 o
 -13  14  -6   544844.38   539411.31   6679.66 o
 -10  14  -6    11198.23     9983.54   1096.12 o
  -7  14  -6    62130.99    60818.82   2943.15 o
  -4  14  -6    36993.88    32712.29   1661.26 o
  -1  14  -6   666183.31   691652.00   6906.02 o
   2  14  -6    36084.00    32439.60   1540.40 o
   5  14  -6     9650.06     9069.31   1532.68 o
   8  14  -6     2209.25     1095.93   1262.21 o
  11  14  -6   206159.23   195524.77   6757.44 o
  14  14  -6    30113.74    34023.03   4090.10 o
 -27  15  -6     2532.93     3452.55   2127.04 o
 -24  15  -6     5505.56     1197.67   1935.75 o
 -21  15  -6    23060.14    20581.95   2733.97 o
 -18  15  -6    48318.09    46100.93   2129.67 o
 -15  15  -6    28508.36    23658.94   1970.67 o
 -12  15  -6     1565.66      893.94    928.02 o
  -9  15  -6     6448.95     5614.55   1030.67 o
  -6  15  -6    10882.28    14763.09   1276.87 o
  -3  15  -6    82416.89    83902.73   2527.03 o
   0  15  -6    16316.36    15956.54   1438.14 o
   3  15  -6    56948.17    57255.34   2676.20 o
   6  15  -6     2684.45     3550.12   1390.49 o
   9  15  -6    25481.55    24822.14   2851.45 o
  12  15  -6    25735.65    27103.33   5363.15 o
 -26  16  -6    10773.33     7033.20   2340.97 o
 -23  16  -6    18931.58    17890.08   2781.66 o
 -20  16  -6    47974.34    48085.17   2656.14 o
 -17  16  -6    37722.57    39840.66   2427.09 o
 -14  16  -6    44357.95    46181.63   2044.50 o
 -11  16  -6    58863.52    55260.58   2128.58 o
  -8  16  -6   152374.42   158885.59   3367.09 o
  -5  16  -6    19598.23    21236.41   1508.01 o
  -2  16  -6    51963.91    53590.09   2183.30 o
   1  16  -6    49048.02    47795.86   3451.38 o
   4  16  -6    61387.56    63549.03   3646.83 o
   7  16  -6    15932.73    17279.92   2514.07 o
  10  16  -6    18716.67    23748.61   3935.53 o
 -28  17  -6     4861.28     2989.84   2198.16 o
 -25  17  -6    51827.91    49684.28   4314.14 o
 -22  17  -6    22315.81    21875.27   2867.89 o
 -19  17  -6     1758.92      185.25    982.71 o
 -16  17  -6    23666.86    25651.33   2191.05 o
 -13  17  -6    93959.59    91199.71   2737.13 o
 -10  17  -6     3932.55     3423.82   1087.80 o
  -7  17  -6     9038.53     9837.23   1236.67 o
  -4  17  -6    13508.69    14113.31   1520.13 o
  -1  17  -6    43739.34    46396.51   2178.48 o
   2  17  -6     2389.75     1610.14   1223.45 o
   5  17  -6    11951.85    10236.27   2236.63 o
   8  17  -6     7998.35     5390.94   2969.88 o
  11  17  -6     2773.20      458.51   2830.94 o
 -27  18  -6     7573.86     4250.65   2238.90 o
 -24  18  -6    17116.80    16801.82   4308.93 o
 -21  18  -6    17675.30    13320.55   3270.34 o
 -18  18  -6    22619.30    22726.96   2088.57 o
 -15  18  -6    44395.33    46480.41   2738.45 o
 -12  18  -6    29680.51    26915.79   2762.51 o
  -9  18  -6    58941.80    55017.73   2271.21 o
  -6  18  -6    33544.64    38011.42   1929.83 o
  -3  18  -6    42992.41    38692.30   2027.32 o
   0  18  -6    28475.87    24910.54   2025.71 o
   3  18  -6    49833.83    45823.06   2673.66 o
   6  18  -6     6546.26     4335.96   1970.26 o
   9  18  -6    11869.50    11059.77   3591.65 o
 -26  19  -6     6647.61     5422.90   2632.95 o
 -23  19  -6    21828.17    19828.86   2958.46 o
 -20  19  -6    26247.78    24973.85   2242.09 o
 -17  19  -6    18791.34    18122.44   2008.82 o
 -14  19  -6     5587.56     4964.68   1229.40 o
 -11  19  -6    57223.23    58016.93   2386.99 o
  -8  19  -6    53237.63    49270.51   2224.56 o
  -5  19  -6     9171.94    11240.92   1629.93 o
  -2  19  -6      325.11     -921.84    921.84 o
   1  19  -6    21823.45    22280.95   2097.73 o
   4  19  -6    19034.20    16368.76   2019.06 o
   7  19  -6     4734.13     4785.89   2330.75 o
 -25  20  -6    12001.90    13839.78   3675.01 o
 -22  20  -6    12673.65    13254.83   2813.57 o
 -19  20  -6    18181.33    19003.58   2121.66 o
 -16  20  -6    82230.30    83024.76   3362.64 o
 -13  20  -6    23273.88    21108.24   1734.11 o
 -10  20  -6    54799.74    55338.92   2394.69 o
  -7  20  -6    16259.67    18606.44   1634.59 o
  -4  20  -6    80646.14    75975.67   4415.00 o
  -1  20  -6    20001.32    16955.39   1947.80 o
   2  20  -6    24397.81    26544.36   2349.57 o
   5  20  -6    37750.80    33797.08   2673.93 o
 -27  21  -6     2609.23     2494.06   2191.36 o
 -24  21  -6     5097.10     4434.07   2168.34 o
 -21  21  -6    25510.64    24831.75   4343.47 o
 -18  21  -6     8012.60     8967.35   1397.14 o
 -15  21  -6     4922.52     4101.28   1182.04 o
 -12  21  -6    12447.33    10313.00   1469.82 o
  -9  21  -6    39572.07    38692.89   2146.19 o
  -6  21  -6     7181.27     9488.56   1410.09 o
  -3  21  -6    17116.10    18133.47   1991.28 o
   0  21  -6     9694.62    11620.21   1817.72 o
   3  21  -6    25121.87    24026.57   5039.25 o
   6  21  -6     1400.93     1908.39   1535.59 o
 -26  22  -6    13049.76    17356.90   3143.83 o
 -23  22  -6    17570.83    23202.59   8565.76 o
 -20  22  -6    25952.57    27375.76   2518.07 o
 -17  22  -6     4288.54     1714.23   1266.44 o
 -14  22  -6     6842.77     5394.15   1309.89 o
 -11  22  -6    50822.18    52151.34   2459.18 o
  -8  22  -6    15140.72    16618.13   1694.69 o
  -5  22  -6     1930.84      413.79   1288.46 o
  -2  22  -6    19054.11    21989.68   2255.80 o
   1  22  -6    20806.55    19310.82   2919.07 o
   4  22  -6     1203.23     -285.70   1333.70 o
 -25  23  -6    98382.55   100315.03   8958.27 o
 -22  23  -6    33278.10    38452.07   3704.01 o
 -19  23  -6    42558.18    48792.73   2843.73 o
 -16  23  -6    38730.64    32725.16   2137.34 o
 -13  23  -6   115052.56   117814.38   3558.72 o
 -10  23  -6    39500.33    42927.84   3075.86 o
  -7  23  -6    17524.31    20235.34   2463.76 o
  -4  23  -6    29803.27    31555.19   2516.29 o
  -1  23  -6    30917.73    30670.99   2621.28 o
   2  23  -6    26393.56    33981.72   2808.70 o
 -24  24  -6   190858.09   191097.92  11151.82 o
 -21  24  -6    37289.20    36235.66   2871.22 o
 -18  24  -6    48744.99    47052.89   2515.64 o
 -15  24  -6    12082.65    13081.91   1721.16 o
 -12  24  -6   384485.50   373417.84   6489.97 o
  -9  24  -6    20432.85    20349.42   1899.32 o
  -6  24  -6    45497.80    46832.52   3970.29 o
  -3  24  -6    11947.03    16422.39   2178.84 o
   0  24  -6   181313.92   185106.09   5528.40 o
 -23  25  -6    35050.44    32833.43   3797.85 o
 -20  25  -6    72509.72    76122.27   3135.46 o
 -17  25  -6    21761.84    21109.03   1989.39 o
 -14  25  -6   177803.25   173442.14   4451.68 o
 -11  25  -6   109196.11   109267.80   3561.81 o
  -8  25  -6    68994.50    74830.53   4254.09 o
  -5  25  -6    33610.88    31974.14   2671.88 o
  -2  25  -6    93288.31    90050.89   5563.04 o
 -22  26  -6     1831.59     2950.69   1803.31 o
 -19  26  -6    34543.89    31934.23   2353.87 o
 -16  26  -6    23954.19    24992.54   2177.76 o
 -13  26  -6   169729.78   166857.67   4439.63 o
 -10  26  -6    15718.67    14514.38   2182.47 o
  -7  26  -6    45477.05    45697.32   3051.71 o
  -4  26  -6     6311.08     5146.50   1873.91 o
 -21  27  -6     2956.71     2951.63   1573.03 o
 -18  27  -6    12898.06    13177.71   1860.49 o
 -15  27  -6    32869.32    33184.96   2418.97 o
 -12  27  -6     4727.19     6230.36   1610.04 o
  -9  27  -6     8224.55    12080.91   2046.34 o
  -6  27  -6     1963.18      718.89   1585.59 o
 -17  28  -6     2792.39     1694.88   1323.62 o
 -14  28  -6    23235.57    25970.67   2513.04 o
 -11  28  -6     6288.27     6580.79   1886.65 o
  -1   1  -5  1815297.00  1832971.88  17690.89 o
  -3   2  -5     1616.82     5207.49    589.24 o
   0   2  -5   337060.59   372259.47   3309.32 o
  -5   3  -5   233850.23   218487.09   3384.35 o
  -2   3  -5    91165.72   106886.84   1413.22 o
   1   3  -5   204947.91   207016.63   3059.83 o
  -7   4  -5    54566.02    47416.59   1436.17 o
  -4   4  -5    21658.17    17211.44   1199.76 o
  -1   4  -5     7314.41     6678.43    552.17 o
   2   4  -5    29330.28    25308.43   1019.98 o
  -9   5  -5   175577.16   183565.11   2905.15 o
  -6   5  -5   191731.27   192143.73   3353.49 o
  -3   5  -5    57816.97    49873.09   1058.52 o
   0   5  -5   199272.19   191861.00   2811.81 o
   3   5  -5    66949.73    68773.68   1694.81 o
 -11   6  -5   212516.03   222097.48   3406.94 o
  -8   6  -5    34868.95    27852.42   1176.25 o
  -5   6  -5    10220.15     9873.74    736.24 o
  -2   6  -5   244377.88   210069.41   2875.73 o
   1   6  -5   479157.44   459369.34   5516.48 o
   4   6  -5    10029.75     8754.77   1050.27 o
 -13   7  -5    21731.21    21718.26   1074.35 o
 -10   7  -5   308196.53   317186.38   3676.15 o
  -7   7  -5   168102.69   177036.17   2303.16 o
  -4   7  -5   738329.50   689272.38   8347.22 o
  -1   7  -5     5557.39     8229.47    867.63 o
   2   7  -5   401536.78   420884.19   4857.18 o
   5   7  -5   215377.06   228679.11   3531.63 o
 -15   8  -5   416825.72   407376.25   5444.55 o
 -12   8  -5    52131.06    49532.81   1764.21 o
  -9   8  -5   193111.91   184319.50   3280.12 o
  -6   8  -5   193495.34   161714.27   2157.24 o
  -3   8  -5   651961.13   590173.25   6971.00 o
   0   8  -5    33736.70    31742.19   1088.39 o
   3   8  -5   523495.06   549372.81   6092.02 o
   6   8  -5   110126.69   114475.74   2617.97 o
 -17   9  -5   478164.31   466080.59   6143.63 o
 -14   9  -5     3441.37     3484.90    750.64 o
 -11   9  -5    27783.07    26784.65   1132.86 o
  -8   9  -5    49264.45    49755.11   1232.50 o
  -5   9  -5   884847.19   755021.00   6997.55 o
  -2   9  -5    22072.80    21047.84    924.79 o
   1   9  -5    31008.54    38967.90   1443.49 o
   4   9  -5    67103.66    68635.35   1998.37 o
   7   9  -5   543007.50   549351.81   5786.62 o
 -19  10  -5    32844.15    28066.80   3462.25 o
 -16  10  -5   146177.27   147420.81   2693.52 o
 -13  10  -5    35989.99    36877.91   1396.46 o
 -10  10  -5   131803.38   126674.73   3417.47 o
  -7  10  -5    47450.52    47206.49   1338.46 o
  -4  10  -5   322115.28   296519.44   3534.25 o
  -1  10  -5    20310.64    20673.38   1473.48 o
   2  10  -5   141708.72   144315.11   2761.45 o
   5  10  -5    48630.30    48391.58   2454.17 o
   8  10  -5   188037.56   196273.47   3803.25 o
 -21  11  -5    66578.02    71489.47  10481.42 o
 -18  11  -5     1094.58     1262.09    949.08 o
 -15  11  -5    17689.76    18413.39   1117.78 o
 -12  11  -5   656667.31   653650.19   7017.63 o
  -9  11  -5    60663.96    62832.96   1470.62 o
  -6  11  -5     1275.75     1046.27    472.73 o
  -3  11  -5    85694.05   107761.14   1958.32 o
   0  11  -5   429879.50   471182.09   5127.91 o
   3  11  -5    39588.27    41526.82   1694.28 o
   6  11  -5    21558.11    24660.94   1558.22 o
   9  11  -5   106636.42   102621.91   3502.14 o
 -23  12  -5    84439.11    84357.77   4391.03 o
 -20  12  -5    81616.91    84597.34   4181.39 o
 -17  12  -5    58876.98    58951.36   2137.38 o
 -14  12  -5   409608.78   399257.94   8868.82 o
 -11  12  -5   434327.47   451236.28   4888.09 o
  -8  12  -5    70197.16    77705.60   1486.99 o
  -5  12  -5   178605.91   196361.72   2650.48 o
  -2  12  -5   210800.17   212298.22   2971.57 o
   1  12  -5   606503.19   607952.00   6860.55 o
   4  12  -5     4974.23     4936.22   1055.64 o
   7  12  -5    19580.33    18567.69   1826.52 o
  10  12  -5    32888.64    35979.29   3045.50 o
 -25  13  -5   164041.44   158876.30   6156.47 o
 -22  13  -5    46247.97    46196.75   7037.40 o
 -19  13  -5   116350.86   113516.80   4942.13 o
 -16  13  -5    41329.49    46585.83   1997.75 o
 -13  13  -5   818240.00   802594.88  15424.96 o
 -10  13  -5    58894.33    57588.66   1745.73 o
  -7  13  -5   193839.06   204288.95   3441.85 o
  -4  13  -5    96019.67    85205.21   1810.28 o
  -1  13  -5   826981.88   791384.50   9273.70 o
   2  13  -5    29143.16    32258.01   1612.10 o
   5  13  -5    90983.73    86845.63   3064.49 o
   8  13  -5    81607.42    80667.48   3240.46 o
  11  13  -5   169839.69   168268.36   7546.27 o
 -27  14  -5     9840.87     9788.03   3067.14 o
 -24  14  -5    24599.90    25623.97   3067.64 o
 -21  14  -5    62236.60    58263.71   3732.69 o
 -18  14  -5    50766.85    46669.77   2063.56 o
 -15  14  -5    31354.00    30381.15   2040.70 o
 -12  14  -5   181141.14   182944.44   3898.25 o
  -9  14  -5   166386.41   159211.09   3159.20 o
  -6  14  -5   100156.43    95707.53   2444.99 o
  -3  14  -5     9694.00     9633.00   1195.33 o
   0  14  -5   340435.25   335449.00   4278.32 o
   3  14  -5    72233.87    71159.58   2365.20 o
   6  14  -5    38985.45    43186.41   2445.90 o
   9  14  -5     8647.74     7507.86   4477.40 o
  12  14  -5   123820.19   137285.48   5873.60 o
 -29  15  -5    18013.31     7183.29   3556.91 o
 -26  15  -5    13438.47    18622.10   2919.24 o
 -23  15  -5    64223.09    69275.27   8397.30 o
 -20  15  -5    11393.67     9900.82   2211.44 o
 -17  15  -5    59570.00    62014.35   4421.37 o
 -14  15  -5    79394.52    77775.89   3787.37 o
 -11  15  -5    96234.88    93386.73   2556.90 o
  -8  15  -5    37957.21    34281.68   1657.10 o
  -5  15  -5    60738.90    63361.04   2149.51 o
  -2  15  -5   114492.81   114409.67   3518.06 o
   1  15  -5    53315.48    51164.49   1867.64 o
   4  15  -5    11013.16    13061.70   1640.04 o
   7  15  -5    26955.05    26962.96   2181.40 o
  10  15  -5    54695.30    51954.04   6865.46 o
  13  15  -5     2656.58     3381.16   1988.39 o
 -28  16  -5     2491.09     3960.03   2118.18 o
 -25  16  -5    11682.94    12722.26   4362.77 o
 -22  16  -5     4118.39     4520.08   1875.24 o
 -19  16  -5     8511.76    11229.49   1348.98 o
 -16  16  -5     4523.70     3409.30   1376.38 o
 -13  16  -5    47242.05    48511.38   2013.23 o
 -10  16  -5    23646.85    23410.51   1512.64 o
  -7  16  -5    19544.63    19967.85   1416.91 o
  -4  16  -5     6018.31     3898.17   1040.90 o
  -1  16  -5    55732.06    59377.82   2251.03 o
   2  16  -5    36547.27    35566.23   2275.90 o
   5  16  -5    18171.77    18337.48   2311.40 o
   8  16  -5     3055.27     1801.11   1401.82 o
  11  16  -5    30598.54    35275.78   3433.51 o
 -27  17  -5    24712.45    21857.59   8088.15 o
 -24  17  -5    64334.20    63924.79   5548.99 o
 -21  17  -5     3417.19     4847.12   2606.90 o
 -18  17  -5    28961.34    26607.77   2127.93 o
 -15  17  -5    83641.88    85289.16   4276.13 o
 -12  17  -5   147023.50   146355.80   3321.42 o
  -9  17  -5    30163.70    27374.01   1634.91 o
  -6  17  -5    53011.88    53999.77   3448.88 o
  -3  17  -5    68723.93    66905.45   2792.52 o
   0  17  -5    33662.28    35246.13   1923.31 o
   3  17  -5    10843.15    10568.80   1701.84 o
   6  17  -5    24692.57    23806.98   2817.71 o
   9  17  -5     7258.19     6155.12   3004.62 o
 -26  18  -5      179.27      339.25   1787.14 o
 -23  18  -5    24780.69    28023.32   3268.03 o
 -20  18  -5    12334.27    12451.42   1772.63 o
 -17  18  -5    32000.52    29540.73   2291.96 o
 -14  18  -5    34255.06    39085.41   1963.52 o
 -11  18  -5    90353.63    86981.34   2742.46 o
  -8  18  -5     9672.53     9884.32   1293.21 o
  -5  18  -5     1323.41     1350.28   1013.38 o
  -2  18  -5    53683.68    51816.70   2219.24 o
   1  18  -5    49461.85    47651.85   2623.57 o
   4  18  -5      700.45      550.67   1630.74 o
   7  18  -5    13413.34    14526.39   2606.41 o
  10  18  -5    18431.51    22282.79   4369.72 o
 -28  19  -5    63082.83    66736.49   8355.61 o
 -25  19  -5    37152.91    32641.07   5080.06 o
 -22  19  -5    23421.07    26641.71   3091.98 o
 -19  19  -5     5662.48     4734.12   1876.44 o
 -16  19  -5   217952.33   226461.95   4962.79 o
 -13  19  -5    15782.45    18227.09   1576.50 o
 -10  19  -5   133432.31   130027.17   3326.74 o
  -7  19  -5    35284.12    35472.25   1923.24 o
  -4  19  -5   192863.75   195690.17   6537.27 o
  -1  19  -5     3367.05     1278.06   1466.38 o
   2  19  -5    32968.56    34795.96   2765.17 o
   5  19  -5    45374.81    49053.39   3760.13 o
   8  19  -5    31849.59    28493.49   4786.54 o
 -27  20  -5    31960.54    34520.25   3811.89 o
 -24  20  -5    24048.07    25448.28   3242.26 o
 -21  20  -5    43748.56    48037.41   3885.16 o
 -18  20  -5   142158.50   138540.13   4319.41 o
 -15  20  -5   197102.52   202082.91   4242.56 o
 -12  20  -5    59843.56    58585.02   2441.82 o
  -9  20  -5   149890.16   142226.67   4216.46 o
  -6  20  -5   108771.55   104608.15   3975.98 o
  -3  20  -5   192762.92   195792.98   4931.46 o
   0  20  -5    31728.18    31978.94   2370.04 o
   3  20  -5    77925.84    78412.59   3450.09 o
   6  20  -5    10061.06     9379.18   2441.25 o
 -26  21  -5     1550.35     1621.86   2353.33 o
 -23  21  -5    18431.81    22231.66   3103.28 o
 -20  21  -5    59118.20    51886.61   2958.44 o
 -17  21  -5   294032.91   287493.81   5280.05 o
 -14  21  -5    43926.36    44687.69   3800.49 o
 -11  21  -5    66826.52    69960.41   4308.21 o
  -8  21  -5    17566.52    16484.64   1591.14 o
  -5  21  -5   364572.75   347081.16  13137.92 o
  -2  21  -5    39892.52    41448.81   2649.08 o
   1  21  -5    41964.48    43381.72   2829.99 o
   4  21  -5    18558.73    22203.96   2349.62 o
 -25  22  -5     5354.61     7056.61   2420.88 o
 -22  22  -5    10499.79     6393.42   4407.93 o
 -19  22  -5    33850.97    33963.32   2640.33 o
 -16  22  -5   108534.92   103951.23   4466.20 o
 -13  22  -5     2181.98     3165.76   1122.05 o
 -10  22  -5     2282.76     2569.96   1632.44 o
  -7  22  -5    36901.32    34319.06   2048.42 o
  -4  22  -5   107009.08   115658.43   4826.42 o
  -1  22  -5    33390.45    36739.64   2801.68 o
   2  22  -5     1677.34     2676.82   1535.82 o
   5  22  -5     7403.30    11226.36   2419.85 o
 -24  23  -5    54328.85    58999.78   4445.09 o
 -21  23  -5    43304.58    44214.02   3063.48 o
 -18  23  -5     2952.67     1374.73   1134.60 o
 -15  23  -5     5940.88     7533.06   1428.88 o
 -12  23  -5    65498.42    63892.87   2651.54 o
  -9  23  -5    15287.08    14619.81   1619.10 o
  -6  23  -5     7185.46     8531.92   1738.53 o
  -3  23  -5    38744.79    38489.47   2669.60 o
   0  23  -5    27442.21    25070.72   2411.04 o
   3  23  -5     4473.07     4448.62   1923.41 o
 -26  24  -5    71934.56    72619.88   5082.97 o
 -23  24  -5    52651.50    48708.30   4159.23 o
 -20  24  -5    24888.14    23812.64   2503.11 o
 -17  24  -5    19904.16    19146.10   1862.19 o
 -14  24  -5    83115.00    82464.87   3108.86 o
 -11  24  -5   110044.24   114285.13   3535.70 o
  -8  24  -5     5007.92     6286.87   2000.90 o
  -5  24  -5    40633.83    37805.91   2699.18 o
  -2  24  -5    25038.76    25307.92   5260.21 o
   1  24  -5    68225.49    69605.66   4026.65 o
 -25  25  -5   132832.75   134588.59   6411.70 o
 -22  25  -5    26381.58    30568.69   3591.18 o
 -19  25  -5    69299.36    60684.29   2844.47 o
 -16  25  -5    10083.57     9497.94   1628.91 o
 -13  25  -5   221181.39   214454.73   4912.21 o
 -10  25  -5    16656.70    19050.80   1963.88 o
  -7  25  -5    39240.34    38744.43   2815.21 o
  -4  25  -5    25115.55    24698.64   3312.96 o
  -1  25  -5   136991.66   130459.10   4773.30 o
 -24  26  -5    24584.94    25759.97   3646.53 o
 -21  26  -5    26889.64    30927.57   2814.76 o
 -18  26  -5    27639.06    28581.43   2258.97 o
 -15  26  -5    39201.72    34951.05   2401.87 o
 -12  26  -5    71158.72    74927.30   5739.45 o
  -9  26  -5    35801.63    41418.66   2944.25 o
  -6  26  -5    26441.22    29490.28   3183.17 o
  -3  26  -5    12922.04    12146.81   2192.91 o
 -20  27  -5     5877.85     7278.43   1626.28 o
 -17  27  -5     3263.84     3121.56   1815.77 o
 -14  27  -5    44286.69    44601.49   2623.11 o
 -11  27  -5     6613.73     6924.30   1808.15 o
  -8  27  -5    11222.43    11227.50   2142.07 o
  -5  27  -5      425.06      651.38   1614.04 o
 -19  28  -5       77.81      405.64   1268.20 o
 -16  28  -5     7981.61    10414.46   1732.09 o
 -13  28  -5    26871.49    28169.77   2728.31 o
 -10  28  -5     5010.40     6855.72   2112.87 o
 -15  29  -5    38022.39    41019.15   3805.27 o
   0   1  -4   277477.69   252707.88   2312.01 o
  -2   2  -4    26367.71    21759.85    823.74 o
   1   2  -4   537445.75   573267.94   6069.24 o
  -4   3  -4   455180.31   551658.19   6180.18 o
  -1   3  -4   126888.09   149399.61   2643.69 o
   2   3  -4    78681.91    75191.59   1567.18 o
  -6   4  -4    24976.56    31374.78   1780.84 o
  -3   4  -4   113553.02   122722.04   1696.00 o
   0   4  -4   266496.13   262629.00   2659.70 o
   3   4  -4    63561.04    68714.72   3271.39 o
  -8   5  -4    85822.08    87149.09   1828.35 o
  -5   5  -4     3411.73     3317.91    436.58 o
  -2   5  -4    20828.09    20540.69    870.63 o
   1   5  -4    22707.13    24074.06   1088.15 o
   4   5  -4    61280.15    68621.27   1672.19 o
 -10   6  -4    57895.70    59538.66   1424.96 o
  -7   6  -4    12942.40    12560.91   1249.40 o
  -4   6  -4   893307.94   981184.81   7566.29 o
  -1   6  -4    88551.48   102113.84   1736.94 o
   2   6  -4    84137.17   112156.87   2132.30 o
   5   6  -4    66714.05    62330.33   1737.92 o
 -12   7  -4   200938.92   196927.39   2755.61 o
  -9   7  -4   120363.52   132828.28   2632.96 o
  -6   7  -4   162225.39   162983.23   2065.65 o
  -3   7  -4  1766765.75  1759509.13  14860.41 o
   0   7  -4    85871.16    95124.53   1854.89 o
   3   7  -4   144360.78   123996.69   3842.89 o
   6   7  -4   145668.06   145094.97   2355.81 o
 -14   8  -4   282682.66   278977.44   5233.90 o
 -11   8  -4   318952.66   314726.22   4461.64 o
  -8   8  -4    11230.58     9057.38    943.58 o
  -5   8  -4  1889781.25  1834448.88  14428.80 o
  -2   8  -4   724237.88   805264.44   9250.34 o
   1   8  -4   274944.94   256847.75   3436.77 o
   4   8  -4    62038.93    60607.53   1762.40 o
   7   8  -4   979698.13   986109.06   8572.78 o
 -16   9  -4   852773.25   842752.00  11086.46 o
 -13   9  -4   146521.13   153346.77   2478.67 o
 -10   9  -4   245683.22   242957.77   3378.03 o
  -7   9  -4   131411.53   139486.97   1922.86 o
  -4   9  -4  1538856.00  1429029.38  10780.26 o
  -1   9  -4    71663.33    62256.80   1426.15 o
   2   9  -4   435409.56   480765.00   5408.88 o
   5   9  -4    14958.11    14885.90   1131.01 o
   8   9  -4  1286408.75  1274521.88  19115.96 o
 -18  10  -4   389183.06   382472.09  10098.95 o
 -15  10  -4     5975.33     3855.48    756.81 o
 -12  10  -4    17179.88    16798.45   1024.90 o
  -9  10  -4    37303.88    38337.88   1059.64 o
  -6  10  -4   693854.38   667605.94   5789.74 o
  -3  10  -4    45356.65    50013.31   1267.34 o
   0  10  -4     3772.64     6511.25    727.89 o
   3  10  -4    34872.08    36535.71   1475.64 o
   6  10  -4   660296.25   659449.56   8269.62 o
   9  10  -4    62738.39    65239.29   3614.04 o
 -20  11  -4    54709.41    50826.83   3414.25 o
 -17  11  -4    37911.81    36052.88   1458.10 o
 -14  11  -4    25141.83    23510.06   1485.05 o
 -11  11  -4    10139.82    10210.57    726.34 o
  -8  11  -4    37527.33    44726.11   1550.00 o
  -5  11  -4    95459.56   102651.26   1657.69 o
  -2  11  -4    92257.05   104842.01   2098.72 o
   1  11  -4     5687.47     7800.36    869.05 o
   4  11  -4     2746.96     3085.45    845.63 o
   7  11  -4   136657.53   143895.53   3819.70 o
  10  11  -4    79562.88    76832.95   3177.10 o
 -22  12  -4    35546.71    41840.23   5474.31 o
 -19  12  -4    16984.53    17201.87   2323.88 o
 -16  12  -4    55772.04    52390.93   1937.52 o
 -13  12  -4    68021.84    65766.80   1807.92 o
 -10  12  -4    21980.18    25621.66    706.80 o
  -7  12  -4    35006.97    33206.75   1396.11 o
  -4  12  -4    55627.82    61131.49   1416.57 o
  -1  12  -4    24962.91    22146.71   1047.18 o
   2  12  -4    35048.71    36975.38   1577.85 o
   5  12  -4    25778.84    25627.65   1530.49 o
   8  12  -4    40550.34    50722.25   2594.78 o
  11  12  -4      931.71    -1314.11   1413.73 o
 -24  13  -4     7586.94     8054.05   2158.03 o
 -21  13  -4    70887.36    70614.69   5493.41 o
 -18  13  -4    52903.26    51516.85   2068.31 o
 -15  13  -4    82000.43    77322.02   2837.08 o
 -12  13  -4    59495.05    57228.13   2131.29 o
  -9  13  -4   148313.91   139893.03   2911.41 o
  -6  13  -4    98731.91   107268.58   2421.25 o
  -3  13  -4    89858.86    80065.12   1724.49 o
   0  13  -4    96132.11    94463.21   2075.18 o
   3  13  -4   112479.20   111438.04   2682.20 o
   6  13  -4    15599.38    14071.80   1637.29 o
   9  13  -4    58889.98    54287.76   2807.68 o
  12  13  -4    58661.23    58209.59   7023.51 o
 -26  14  -4    17807.74    15893.70   3117.51 o
 -23  14  -4    46481.06    46268.87   4727.50 o
 -20  14  -4     4047.75     5477.09   1979.47 o
 -17  14  -4   117988.33   121940.50   4956.13 o
 -14  14  -4    31960.44    29997.33   2036.11 o
 -11  14  -4    51443.16    52635.38   1910.91 o
  -8  14  -4    34307.61    32634.29   2253.63 o
  -5  14  -4   241570.53   249611.05   3937.58 o
  -2  14  -4    30566.45    30640.18   1254.75 o
   1  14  -4    64143.31    69226.06   2289.93 o
   4  14  -4     5581.57     5338.27   1321.11 o
   7  14  -4    21728.70    23451.53   2048.19 o
  10  14  -4     6937.54     5956.37   1945.19 o
  13  14  -4    16199.18    13483.18   2773.63 o
 -28  15  -4    10901.55     8570.80   2449.25 o
 -25  15  -4    22020.02    20912.71   4003.26 o
 -22  15  -4    10861.84    15886.32   4209.94 o
 -19  15  -4    15084.08    16721.23   1819.95 o
 -16  15  -4    36330.82    35745.34   2379.81 o
 -13  15  -4    70056.91    67698.26   2207.23 o
 -10  15  -4    90551.55    92018.06   2470.94 o
  -7  15  -4    52553.27    47875.92   1828.13 o
  -4  15  -4    93368.31    91484.64   2487.81 o
  -1  15  -4    64349.43    67739.18   2829.04 o
   2  15  -4    89577.50    86741.29   2907.05 o
   5  15  -4    33867.23    31579.23   2174.37 o
   8  15  -4    38580.22    39196.89   2565.67 o
  11  15  -4    15256.08    12901.88   2576.01 o
  14  15  -4    24995.52    29209.04   5071.38 o
 -27  16  -4     9640.81     7504.14   2320.92 o
 -24  16  -4    18607.30    21002.16   3834.79 o
 -21  16  -4    77410.84    75502.27   7904.05 o
 -18  16  -4      240.96     1444.70   1210.14 o
 -15  16  -4    74298.20    75220.24   2473.35 o
 -12  16  -4    80052.73    82381.45   2475.64 o
  -9  16  -4   121099.05   117324.75   3975.31 o
  -6  16  -4     3276.61     3600.75    950.43 o
  -3  16  -4   135758.78   138441.11   3487.63 o
   0  16  -4    42911.63    38549.45   1862.86 o
   3  16  -4    18812.02    18235.68   2073.72 o
   6  16  -4      105.73      805.80   1177.64 o
   9  16  -4    35800.87    31126.44   4682.34 o
  12  16  -4    20770.07    20160.46   4453.08 o
 -29  17  -4    17680.02    17988.03   3864.32 o
 -26  17  -4     4784.48     2942.17   1938.58 o
 -23  17  -4    25853.69    25758.77   3064.23 o
 -20  17  -4    22240.62    24718.07   2818.22 o
 -17  17  -4    14327.97    13086.97   1764.24 o
 -14  17  -4    10217.32    11690.23   1290.39 o
 -11  17  -4    24253.26    25547.14   1574.80 o
  -8  17  -4    98653.80    96747.64   2651.79 o
  -5  17  -4    30107.16    30314.54   2022.00 o
  -2  17  -4    25124.84    23353.71   1607.87 o
   1  17  -4    10142.81    14924.91   1745.67 o
   4  17  -4    44754.21    48511.25   3371.14 o
   7  17  -4    47545.70    47430.44   3560.54 o
  10  17  -4    18914.11    16673.02   4077.94 o
 -28  18  -4    66970.00    77031.43   8798.49 o
 -25  18  -4    72670.64    64867.61   5842.50 o
 -22  18  -4     3922.60     2638.98   1849.60 o
 -19  18  -4     2722.70     2226.13   1370.39 o
 -16  18  -4   173261.50   172105.52   3749.65 o
 -13  18  -4    18283.63    19144.52   1533.51 o
 -10  18  -4    14180.14    14312.16   1418.81 o
  -7  18  -4    17321.98    16923.27   1421.76 o
  -4  18  -4    83835.91    86354.52   2653.06 o
  -1  18  -4     7376.84     7052.22   1480.43 o
   2  18  -4     2505.72     3466.87   1289.26 o
   5  18  -4    25157.16    24646.24   3897.32 o
   8  18  -4     6386.61     8610.92   3424.92 o
  11  18  -4    18400.82    17544.88   4338.46 o
 -27  19  -4    57850.97    63416.32   5920.66 o
 -24  19  -4    97466.19   104988.93   5236.58 o
 -21  19  -4    20166.69    17087.13   2670.94 o
 -18  19  -4    66400.77    70995.21   3145.29 o
 -15  19  -4   326912.03   329234.94   5418.38 o
 -12  19  -4   128292.86   119171.13   3167.18 o
  -9  19  -4    40783.62    41784.88   2001.81 o
  -6  19  -4    63713.09    67141.88   2447.94 o
  -3  19  -4   306119.03   307954.53   9374.49 o
   0  19  -4    13135.55    13537.58   1759.80 o
   3  19  -4    14459.69    14097.17   2495.83 o
   6  19  -4    62692.47    66695.54   6019.65 o
   9  19  -4    69116.12    76615.98   7009.61 o
 -26  20  -4    26750.28    28935.48   6448.64 o
 -23  20  -4    61427.34    65854.70   4417.60 o
 -20  20  -4     4907.02     2674.82   1425.24 o
 -17  20  -4   563348.56   541674.31   8482.06 o
 -14  20  -4   152985.53   154886.08   3741.94 o
 -11  20  -4   166622.89   158361.56   3681.53 o
  -8  20  -4    51795.75    42405.41   2114.58 o
  -5  20  -4   468023.94   455517.28  10236.33 o
  -2  20  -4   139551.02   133078.13   6227.94 o
   1  20  -4    60306.17    55809.98   2877.45 o
   4  20  -4    39364.84    39121.03   3417.70 o
   7  20  -4    80304.72    70631.06   6387.85 o
 -28  21  -4   105595.10   114791.75   5901.38 o
 -25  21  -4    28279.61    30093.11   4107.47 o
 -22  21  -4    56602.74    59319.38   4174.42 o
 -19  21  -4    87721.23    89014.14   3586.30 o
 -16  21  -4   408043.75   410898.34   7806.23 o
 -13  21  -4    78866.70    77499.32   3611.32 o
 -10  21  -4   157625.25   155112.34   4789.18 o
  -7  21  -4    85994.63    83391.81   2818.98 o
  -4  21  -4   499860.44   487881.19  23296.52 o
  -1  21  -4    51011.21    45822.18   2704.65 o
   2  21  -4    71553.52    72557.80   4136.75 o
   5  21  -4    21235.89    21805.34   2751.65 o
 -27  22  -4     2118.44     4156.16   2251.81 o
 -24  22  -4     6669.10     2037.38   2316.85 o
 -21  22  -4    28725.80    28967.12   2508.97 o
 -18  22  -4   291647.69   281937.22   5325.02 o
 -15  22  -4    17748.56    19073.36   1749.40 o
 -12  22  -4    20584.68    23582.82   1802.95 o
  -9  22  -4    14786.39    16649.64   1638.94 o
  -6  22  -4   339111.88   322485.50   7928.96 o
  -3  22  -4    27520.55    35531.31   2890.19 o
   0  22  -4    32519.70    34720.60   2586.90 o
   3  22  -4    14691.63    12929.32   2361.96 o
 -26  23  -4     1256.01     1837.87   2051.99 o
 -23  23  -4      191.74    -1733.22   1733.22 o
 -20  23  -4    17330.64    17569.87   2164.43 o
 -17  23  -4    37462.78    38498.68   2253.20 o
 -14  23  -4    28253.15    27089.66   1949.20 o
 -11  23  -4     3938.41     4621.48   1276.53 o
  -8  23  -4    14872.83    17487.56   1689.68 o
  -5  23  -4    70835.59    77676.55   3413.98 o
  -2  23  -4    48031.50    46079.02   3281.20 o
   1  23  -4     1347.25     1780.45   1464.18 o
   4  23  -4     4203.03     2749.16   1866.16 o
 -25  24  -4    31341.81    25105.78   4942.85 o
 -22  24  -4     7218.70     7895.75   2624.26 o
 -19  24  -4    15341.63    17111.62   1821.22 o
 -16  24  -4    11175.35    10949.12   1621.96 o
 -13  24  -4    18964.07    19824.74   2190.46 o
 -10  24  -4     6128.10     6789.58   1370.86 o
  -7  24  -4    17488.55    16119.70   3159.69 o
  -4  24  -4     8840.76     5193.73   1660.40 o
  -1  24  -4     2211.53     1950.88   1468.88 o
   2  24  -4     7577.81     7245.82   2102.48 o
 -24  25  -4    11194.38    17352.37   3062.32 o
 -21  25  -4    21060.27    24284.28   2969.68 o
 -18  25  -4    29802.45    30806.58   2224.24 o
 -15  25  -4     1699.25     3018.27   1321.44 o
 -12  25  -4    22307.64    26121.29   3493.50 o
  -9  25  -4     4776.79     6957.65   2504.44 o
  -6  25  -4    32491.59    34129.02   2653.94 o
  -3  25  -4     4940.00     6553.74   2953.75 o
   0  25  -4    28723.90    23568.90   2928.43 o
 -23  26  -4     3019.10     1143.51   3279.03 o
 -20  26  -4    17307.11    21618.10   2075.20 o
 -17  26  -4    22036.55    20305.66   2166.39 o
 -14  26  -4    23302.95    24733.79   2083.28 o
 -11  26  -4     2673.48     3266.59   1844.11 o
  -8  26  -4    15062.13    15601.47   2129.39 o
  -5  26  -4    32178.29    32494.45   6236.75 o
  -2  26  -4    15356.79    16454.45   4488.30 o
 -22  27  -4     3907.06     5583.96   1921.47 o
 -19  27  -4     7088.83     8467.82   2962.55 o
 -16  27  -4    20226.16    16626.79   1939.98 o
 -13  27  -4    19287.71    21032.25   2050.41 o
 -10  27  -4    14620.98    13638.44   2085.07 o
  -7  27  -4     6760.69     8453.63   1966.54 o
  -4  27  -4     3503.35     4274.70   1698.05 o
 -21  28  -4    19111.55    19978.17   2116.29 o
 -18  28  -4     4590.95     3241.78   1393.85 o
 -15  28  -4    47611.83    48298.25   2758.09 o
 -12  28  -4    19114.61    18967.68   2401.06 o
  -9  28  -4     6453.64     8524.88   2496.47 o
 -17  29  -4     7633.33     6203.08   1626.22 o
 -14  29  -4    22421.76    21242.57   2581.13 o
 -11  29  -4     4414.07     5487.09   1887.69 o
   1   1  -3   257810.77   224195.94   2403.52 o
  -1   2  -3   305929.63   319857.84   2943.59 o
   2   2  -3     7709.49     7659.57    605.46 o
  -3   3  -3   685923.13   661459.69   5660.38 o
   0   3  -3   574901.75   616593.81   5433.43 o
   3   3  -3   384017.25   455509.66   4563.07 o
  -5   4  -3    58285.31    64706.60   1391.24 o
  -2   4  -3   251545.44   254681.86   2638.66 o
   1   4  -3   415380.69   546739.19   5628.30 o
   4   4  -3  2735937.00  2497264.50  19777.75 o
  -7   5  -3   491657.38   497567.88   4444.97 o
  -4   5  -3    38682.81    34939.35    840.95 o
  -1   5  -3    22026.15    20592.86   1760.20 o
   2   5  -3   440972.75   420276.69   6473.60 o
   5   5  -3   871903.88   876122.63   7186.48 o
  -9   6  -3   454231.81   409033.00   6230.96 o
  -6   6  -3     9730.63     5695.66    546.89 o
  -3   6  -3   490052.25   498647.72   4241.74 o
   0   6  -3    58091.95    49520.56   3347.09 o
   3   6  -3   539777.19   476924.06   4992.01 o
   6   6  -3   372008.81   341823.94   3737.15 o
 -11   7  -3    56886.38    53280.27   1537.35 o
  -8   7  -3    10549.38    11041.31   1044.84 o
  -5   7  -3   626625.50   657755.38   5410.23 o
  -2   7  -3   461669.44   474537.81   4203.54 o
   1   7  -3     4006.66     3909.08    572.98 o
   4   7  -3   183897.53   156818.25   2606.46 o
   7   7  -3   255815.22   247033.95   3431.85 o
 -13   8  -3   113478.47    98933.11   1886.45 o
 -10   8  -3    82789.77    93282.18   1904.82 o
  -7   8  -3     1469.55     2630.46    787.70 o
  -4   8  -3  1805943.25  1695280.13  12312.24 o
  -1   8  -3     2309.53     1283.55    419.94 o
   2   8  -3    12699.37    18591.81   2314.19 o
   5   8  -3    56558.35    52807.41   1409.07 o
   8   8  -3  1123815.88  1121974.88  12093.61 o
 -15   9  -3    63144.46    59588.41   1608.30 o
 -12   9  -3   425776.03   429552.94   4957.49 o
  -9   9  -3   215837.09   201144.20   2473.15 o
  -6   9  -3   471202.88   454885.56   5458.84 o
  -3   9  -3   322486.81   292333.78   3069.66 o
   0   9  -3   397048.69   387916.03   4394.01 o
   3   9  -3   443708.38   475784.06   5372.48 o
   6   9  -3   214848.36   213520.98   2923.79 o
   9   9  -3   273707.50   275634.44   5315.97 o
 -17  10  -3   210596.05   205711.89   3690.46 o
 -14  10  -3    84545.47    81104.27   1797.53 o
 -11  10  -3   190959.91   185242.75   3820.49 o
  -8  10  -3    45000.63    43593.71   1020.64 o
  -5  10  -3   452143.00   438592.88   4947.21 o
  -2  10  -3    16587.79    19258.09    932.72 o
   1  10  -3   211927.34   226760.44   3272.80 o
   4  10  -3    28804.93    27765.11   1606.17 o
   7  10  -3   367057.94   377420.81   5119.01 o
  10  10  -3    27068.51    25400.31   2617.26 o
 -19  11  -3     9870.89     6508.56   1794.19 o
 -16  11  -3    53316.70    53234.75   1599.44 o
 -13  11  -3   172052.88   170041.45   2848.59 o
 -10  11  -3   115088.56   113951.19   1965.87 o
  -7  11  -3    14004.30    13761.84    957.03 o
  -4  11  -3    47223.88    44805.71   1094.38 o
  -1  11  -3   143081.59   154098.80   2320.00 o
   2  11  -3    80926.62    83434.16   2056.70 o
   5  11  -3    21840.60    21317.56   1340.76 o
   8  11  -3     8703.68    11259.16   1570.77 o
  11  11  -3    40374.86    44067.11   3299.58 o
 -21  12  -3    60682.49    58409.95   3999.79 o
 -18  12  -3    31770.33    29277.80   2006.86 o
 -15  12  -3   194736.00   183709.30   7131.17 o
 -12  12  -3    74651.81    81595.94   2134.41 o
  -9  12  -3    89471.76    82275.22   2073.57 o
  -6  12  -3    51615.69    50211.15   1782.35 o
  -3  12  -3   286214.94   291957.72   3358.52 o
   0  12  -3    32377.86    34682.37   1377.12 o
   3  12  -3   104538.82   104055.27   2444.99 o
   6  12  -3    55608.09    58815.94   4031.01 o
   9  12  -3   117137.17   125024.04   4869.70 o
  12  12  -3     8848.11     7262.47   5198.16 o
 -23  13  -3    29926.15    31449.03   3055.03 o
 -20  13  -3     6790.48     3721.84   1782.95 o
 -17  13  -3   119168.16   126048.36   3180.71 o
 -14  13  -3    23323.41    25230.81   3199.81 o
 -11  13  -3    35023.93    36021.50   1533.06 o
  -8  13  -3    32189.70    34399.82   1687.09 o
  -5  13  -3    95281.33    95614.31   2615.61 o
  -2  13  -3    25319.10    24022.88   1423.47 o
   1  13  -3    21065.91    20538.22   1235.55 o
   4  13  -3    29772.22    32914.02   1969.70 o
   7  13  -3    16459.21    15003.95   1761.81 o
  10  13  -3    16858.57    21926.31   2613.17 o
  13  13  -3      949.99     1111.45   1822.40 o
 -25  14  -3     3020.25      850.91   2186.60 o
 -22  14  -3      716.71      291.20   1552.67 o
 -19  14  -3   135408.58   139175.89   5185.17 o
 -16  14  -3    56532.35    54714.62   4299.27 o
 -13  14  -3    40300.77    38748.82   1986.90 o
 -10  14  -3    38718.73    43576.05   1719.00 o
  -7  14  -3   172603.95   174908.31   3165.63 o
  -4  14  -3    20829.33    19542.58   1516.24 o
  -1  14  -3    59195.99    61411.44   2312.29 o
   2  14  -3    59662.34    57526.62   2326.83 o
   5  14  -3    82676.38    84831.83   3053.77 o
   8  14  -3    58762.97    62470.26   3511.99 o
  11  14  -3    17307.18    15481.59   3661.12 o
  14  14  -3    31813.87    35162.70   5189.48 o
 -27  15  -3    25400.36    26561.41   4249.88 o
 -24  15  -3    28840.65    33544.80   3321.96 o
 -21  15  -3   205005.94   198293.84   6418.06 o
 -18  15  -3    52089.72    53604.07   2549.20 o
 -15  15  -3   229956.00   221767.23   9450.22 o
 -12  15  -3    88070.06    89331.20   2438.76 o
  -9  15  -3   269460.28   254642.77   4067.23 o
  -6  15  -3   110324.72   109329.95   2591.52 o
  -3  15  -3   185729.97   190670.53   3462.03 o
   0  15  -3   150772.31   147629.19   3176.78 o
   3  15  -3    49505.91    42733.91   2923.05 o
   6  15  -3    67843.05    72075.44   6995.72 o
   9  15  -3    45316.42    42408.51   4866.44 o
  12  15  -3    16196.38    16047.78   3862.58 o
 -29  16  -3     7821.77     8603.97   3706.27 o
 -26  16  -3     7766.96     6788.92   2203.05 o
 -23  16  -3    33258.99    41373.21   3487.04 o
 -20  16  -3   411349.06   418405.25   9597.57 o
 -17  16  -3    52284.96    51765.41   2567.96 o
 -14  16  -3   118668.54   117680.23   3648.42 o
 -11  16  -3    17465.20    16268.99   1336.78 o
  -8  16  -3  1076451.88  1019976.00  10326.43 o
  -5  16  -3    55784.04    55549.31   1995.02 o
  -2  16  -3   140787.50   148417.08   3398.24 o
   1  16  -3    38351.32    39365.58   2786.09 o
   4  16  -3   444209.34   458804.81   9539.02 o
   7  16  -3     5498.07     6092.60   2709.37 o
  10  16  -3    28853.18    26457.99   4418.35 o
  13  16  -3    29838.37    31244.54   5182.53 o
 -28  17  -3     2920.21     4627.01   2262.65 o
 -25  17  -3    36712.96    30952.69   3534.33 o
 -22  17  -3   169860.75   169118.19   6599.74 o
 -19  17  -3    80687.02    75282.75   3410.12 o
 -16  17  -3    29258.35    29786.07   2776.05 o
 -13  17  -3    74014.50    72993.34   3807.85 o
 -10  17  -3   422792.56   413684.16   5747.79 o
  -7  17  -3   274678.72   266433.34   4381.43 o
  -4  17  -3   116833.06   122714.34   4127.49 o
  -1  17  -3    55604.70    54205.43   2123.96 o
   2  17  -3   136660.73   132706.88   3905.18 o
   5  17  -3   173625.34   185005.16   6149.31 o
   8  17  -3    43657.45    47031.80   5318.00 o
  11  17  -3    14984.13    17315.62   4105.73 o
 -27  18  -3    15941.12    11601.67   2673.98 o
 -24  18  -3   101784.95   105454.98   5244.35 o
 -21  18  -3   123246.34   137387.80   5516.13 o
 -18  18  -3     9340.76     9323.33   1636.75 o
 -15  18  -3    11916.98    11643.28   1349.03 o
 -12  18  -3    70823.34    70071.98   2416.78 o
  -9  18  -3   264510.50   267079.25   4513.04 o
  -6  18  -3    64398.52    68422.38   2360.43 o
  -3  18  -3     8326.20     9035.37   1235.77 o
   0  18  -3     9488.92    10911.35   1995.82 o
   3  18  -3   195253.19   199320.50   7157.23 o
   6  18  -3    84451.16    80881.50   6169.02 o
   9  18  -3     2594.89     1917.40   2778.84 o
 -29  19  -3    66284.44    71720.47   4947.71 o
 -26  19  -3    81855.00    75619.61   5557.67 o
 -23  19  -3    15419.95    12267.88   2505.89 o
 -20  19  -3      815.92      805.38   1423.87 o
 -17  19  -3   122963.38   123552.48   3302.07 o
 -14  19  -3    86064.75    88094.33   2753.83 o
 -11  19  -3    25593.84    24646.52   1646.78 o
  -8  19  -3    43645.02    36698.37   1920.67 o
  -5  19  -3    86186.16    84914.35   5190.61 o
  -2  19  -3    51515.78    53462.74   2663.12 o
   1  19  -3     8982.81    10079.93   1669.41 o
   4  19  -3    53297.29    49209.71   4852.54 o
   7  19  -3    55267.79    47667.46   5311.05 o
  10  19  -3    21902.40    19698.47   4473.93 o
 -28  20  -3   116695.95   119248.45   5962.30 o
 -25  20  -3    56850.44    63726.63   4450.58 o
 -22  20  -3    25535.91    27251.78   3131.19 o
 -19  20  -3     6193.67     6697.58   1618.73 o
 -16  20  -3   465674.09   465599.88   7591.64 o
 -13  20  -3    38028.14    38523.66   2067.54 o
 -10  20  -3    13002.17    13953.64   2117.76 o
  -7  20  -3    13151.61    13791.49   1498.72 o
  -4  20  -3   428140.41   440129.84   7532.58 o
  -1  20  -3      561.99      316.49   1116.70 o
   2  20  -3     3138.93     2971.21   2354.96 o
   5  20  -3    39592.86    47097.80   5245.05 o
   8  20  -3    99707.03   105019.16   7614.01 o
 -27  21  -3     9158.24    10288.24   2808.36 o
 -24  21  -3    53207.68    55385.41   4260.61 o
 -21  21  -3    59285.59    52884.95   3872.91 o
 -18  21  -3   180300.95   179632.55   6534.27 o
 -15  21  -3    74139.66    75834.20   4536.83 o
 -12  21  -3   144159.83   142925.66   3572.64 o
  -9  21  -3    64303.31    61760.14   2498.15 o
  -6  21  -3   168002.09   162357.16   3782.76 o
  -3  21  -3   108873.88   113612.45   5214.50 o
   0  21  -3    57742.39    54891.86   4772.47 o
   3  21  -3    21548.50    24588.91   4057.10 o
   6  21  -3    49817.08    47754.30   5627.14 o
 -26  22  -3     6909.31     7544.07   2424.47 o
 -23  22  -3    23915.84    23978.23   3153.26 o
 -20  22  -3      405.38     1553.59   1409.62 o
 -17  22  -3   157589.16   152060.58   5593.48 o
 -14  22  -3     6549.04     8465.95   1406.36 o
 -11  22  -3    75591.86    82282.95   2812.27 o
  -8  22  -3       31.47      893.60   1038.26 o
  -5  22  -3   195417.59   204729.95   5178.75 o
  -2  22  -3    14228.49    17080.60   2196.09 o
   1  22  -3    37016.55    31824.19   2919.86 o
   4  22  -3     1297.06     2139.70   1648.63 o
 -25  23  -3     5987.86     9408.71   2725.40 o
 -22  23  -3    22665.76    22277.81   3148.31 o
 -19  23  -3    33649.78    31356.46   2088.59 o
 -16  23  -3     3280.46     2979.15   1160.27 o
 -13  23  -3     8090.62    11041.10   1481.05 o
 -10  23  -3     7827.70     9008.83   1373.94 o
  -7  23  -3    46747.78    43354.95   3281.87 o
  -4  23  -3     3748.88     2982.78   1440.42 o
  -1  23  -3    17907.34    17223.70   2750.53 o
   2  23  -3     2296.92     1325.31   2190.07 o
 -27  24  -3    10362.81    10993.77   4064.05 o
 -24  24  -3     5929.90     6117.14   2333.56 o
 -21  24  -3    11132.90    13592.81   2107.63 o
 -18  24  -3    61346.52    59981.95   2700.08 o
 -15  24  -3    37135.71    38231.55   2243.91 o
 -12  24  -3     8579.89    11649.79   1597.52 o
  -9  24  -3     6688.16     9340.26   1735.23 o
  -6  24  -3    61351.86    55664.54   4159.70 o
  -3  24  -3    42970.13    48947.26   3936.78 o
   0  24  -3     3930.53     4749.48   1856.04 o
   3  24  -3     5386.18     4619.81   2942.09 o
 -26  25  -3     1152.85     -286.50   4015.42 o
 -23  25  -3       94.51      793.95   1925.57 o
 -20  25  -3    19843.99    23653.44   2050.57 o
 -17  25  -3    27566.97    29847.20   2158.69 o
 -14  25  -3     2844.57     2155.84   1213.89 o
 -11  25  -3      475.12     1218.19   1162.41 o
  -8  25  -3    14380.80    15837.98   2083.46 o
  -5  25  -3    28643.79    31991.19   4130.42 o
  -2  25  -3     2637.94     -514.10   1605.01 o
   1  25  -3     1538.28      -10.75   2104.97 o
 -25  26  -3     2083.09     4901.75   2163.46 o
 -22  26  -3       18.41    -1378.69   1860.15 o
 -19  26  -3    30583.80    32083.95   2299.48 o
 -16  26  -3    20933.02    25760.43   2121.20 o
 -13  26  -3     4437.72     7334.82   1519.71 o
 -10  26  -3     5335.61     3964.30   1689.09 o
  -7  26  -3    35902.48    38281.12   2823.23 o
  -4  26  -3     6602.80     6346.41   2292.54 o
  -1  26  -3     5928.42     4358.03   1972.26 o
 -24  27  -3     8080.90     2969.88   3796.58 o
 -21  27  -3    43079.74    42844.91   2808.64 o
 -18  27  -3     8100.18     7124.00   1561.29 o
 -15  27  -3    39209.69    45213.82   2619.62 o
 -12  27  -3    22003.53    24448.57   2766.06 o
  -9  27  -3    22456.79    22866.24   2458.85 o
  -6  27  -3     6279.00    11078.35   2242.77 o
  -3  27  -3     7968.63     6037.02   2987.25 o
 -20  28  -3   102674.25   103667.62   3737.26 o
 -17  28  -3    14356.15    15936.06   1938.38 o
 -14  28  -3    45072.00    51560.39   3273.60 o
 -11  28  -3     5490.89     4704.87   1708.40 o
  -8  28  -3   119879.80   120580.00   4723.69 o
 -19  29  -3    31484.40    31165.39   3175.63 o
 -16  29  -3    38456.33    43024.93   2749.02 o
 -13  29  -3    19096.02    19935.14   2545.48 o
 -10  29  -3    77590.66    71764.29   5543.77 o
  -1   1  -2   201654.83   172117.08   1770.69 o
  -3   2  -2    97361.61    95151.54   2713.42 o
  -5   3  -2    46629.52    49131.18   1101.82 o
  -2   3  -2   462439.94   444101.00   3507.81 o
   1   3  -2   284917.56   257906.06   2686.97 o
  -7   4  -2  2536131.50  2439503.25  27317.13 o
  -4   4  -2   374358.75   303015.78   3185.16 o
  -1   4  -2   691335.69   728156.50   6970.15 o
   2   4  -2  2474887.25  2857327.75  42302.48 o
  -9   5  -2  2890392.00  2901671.25  44336.33 o
  -6   5  -2    77695.44    73552.09   1647.48 o
  -3   5  -2   235972.97   274056.16   2535.14 o
   0   5  -2   474640.50   524259.50   4837.66 o
   3   5  -2  2689781.25  2695179.00  21017.32 o
 -11   6  -2   458391.00   471057.06   4426.83 o
  -8   6  -2   692492.50   819516.25   9755.26 o
  -5   6  -2    85027.73    96087.05   2385.95 o
  -2   6  -2     2753.30     2635.29    395.99 o
   1   6  -2   295422.94   374195.88   5364.58 o
   4   6  -2  1639482.50  1794610.00  17406.69 o
 -13   7  -2   120920.55   106418.46   1836.61 o
 -10   7  -2    59219.88    62994.53   1511.78 o
  -7   7  -2    54178.94    68610.23   1198.97 o
  -4   7  -2   110246.54   103232.01   1800.65 o
  -1   7  -2    52636.23    60898.18   1184.82 o
   2   7  -2    60602.05    60547.29   1447.63 o
   5   7  -2   144934.47   121273.85   1892.63 o
 -15   8  -2    13874.71    15372.55    877.08 o
 -12   8  -2    51205.63    56631.34   1360.00 o
  -9   8  -2   111952.29   101014.05   1800.95 o
  -6   8  -2     7025.31     9559.94    895.94 o
  -3   8  -2    50779.28    45563.66   1028.35 o
   0   8  -2    14771.55    12111.02    734.28 o
   3   8  -2     9299.99     7944.91    839.28 o
   6   8  -2    14913.15    16117.85    881.30 o
 -17   9  -2    93380.55    89136.83   3735.63 o
 -14   9  -2   159975.34   150023.39   2323.91 o
 -11   9  -2   163370.73   175775.78   3542.63 o
  -8   9  -2   290489.09   319516.78   4293.67 o
  -5   9  -2   194013.25   199789.05   2830.25 o
  -2   9  -2   107503.50   112841.56   1838.09 o
   1   9  -2   127418.63   142388.81   2632.66 o
   4   9  -2   195540.89   196469.25   2525.89 o
   7   9  -2    46217.43    47651.73   1694.77 o
 -19  10  -2    25814.04    22941.88   2370.91 o
 -16  10  -2     8008.81    10260.46   1477.40 o
 -13  10  -2    80017.86    74921.44   3564.85 o
 -10  10  -2    42473.78    42248.09   1466.55 o
  -7  10  -2   115626.42   119769.91   2234.82 o
  -4  10  -2     9696.44    13138.82   1131.07 o
  -1  10  -2   230399.77   221367.27   2723.48 o
   2  10  -2    13974.90    15797.51    980.52 o
   5  10  -2   129328.83   125074.84   2036.39 o
   8  10  -2    26423.98    23376.07   2280.48 o
 -21  11  -2    97809.56    87875.93   4130.86 o
 -18  11  -2    13043.96    11274.47   1941.73 o
 -15  11  -2   163207.25   159613.00   3994.58 o
 -12  11  -2    27426.40    27612.43   1564.05 o
  -9  11  -2   190140.69   198237.66   3125.14 o
  -6  11  -2    30963.97    29205.56   1598.35 o
  -3  11  -2   235146.22   226439.56   4339.04 o
   0  11  -2    23641.78    21488.60   1342.15 o
   3  11  -2    79355.51    90228.64   3238.26 o
   6  11  -2    48658.71    47146.61   4439.97 o
   9  11  -2   119157.29   115781.83   6573.69 o
 -23  12  -2    10708.69    13630.23   2326.11 o
 -20  12  -2     4136.41     5120.08   1795.48 o
 -17  12  -2    89955.11    95681.04   2340.14 o
 -14  12  -2    57995.29    57117.84   2195.29 o
 -11  12  -2    72404.34    77362.20   2011.91 o
  -8  12  -2   120360.69   139148.61   2606.65 o
  -5  12  -2   108254.92   108685.03   2733.30 o
  -2  12  -2     2507.89     5318.23    927.59 o
   1  12  -2    64089.67    57669.73   1711.62 o
   4  12  -2    88478.56    82839.09   2198.56 o
   7  12  -2    95504.06    99162.49   3983.42 o
  10  12  -2     8390.35    14938.23   4583.34 o
 -25  13  -2    32483.24    37917.22   4880.33 o
 -22  13  -2     3007.34     1385.87   2247.38 o
 -19  13  -2    57900.89    57505.73   4388.83 o
 -16  13  -2   187269.92   168167.14   7027.35 o
 -13  13  -2    92714.35    91693.73   2771.54 o
 -10  13  -2     5683.47     6860.86   1042.33 o
  -7  13  -2    46104.90    45463.13   1631.12 o
  -4  13  -2   122636.66   116993.27   2444.59 o
  -1  13  -2   135404.55   142854.20   2775.83 o
   2  13  -2    60153.12    53947.50   2579.76 o
   5  13  -2     9330.58     9572.77   1411.36 o
   8  13  -2    40638.18    42467.56   4397.51 o
  11  13  -2    48274.80    45472.18   4932.43 o
 -27  14  -2    30786.64    34770.19   5064.43 o
 -24  14  -2    11347.72    11148.83   3303.34 o
 -21  14  -2   130432.45   123348.32   5046.00 o
 -18  14  -2   151825.81   149428.09   3797.66 o
 -15  14  -2    73696.28    65665.77   3069.63 o
 -12  14  -2    22660.41    23745.26   1370.08 o
  -9  14  -2    78540.69    85055.95   2222.63 o
  -6  14  -2   225750.23   232761.84   3667.07 o
  -3  14  -2     5033.32     6710.29    902.28 o
   0  14  -2    37293.95    35787.93   2074.64 o
   3  14  -2    23074.60    25598.41   2337.49 o
   6  14  -2   118051.52   107804.94   6262.80 o
   9  14  -2    14774.96    15054.34   3355.44 o
  12  14  -2    10887.61    12744.44   3681.96 o
 -29  15  -2    31855.79    44350.22   5741.77 o
 -26  15  -2    11610.22    10444.95   3560.38 o
 -23  15  -2     6899.92     5708.10   1932.56 o
 -20  15  -2   496967.25   483888.31  36322.86 o
 -17  15  -2    68846.02    70773.40   2743.27 o
 -14  15  -2    95440.56    85864.85   2435.16 o
 -11  15  -2     8553.13     8380.00   1062.14 o
  -8  15  -2   994765.00  1023242.13  10083.40 o
  -5  15  -2    12451.41    12186.17   1093.02 o
  -2  15  -2    57227.30    54340.21   1902.97 o
   1  15  -2   124693.67   111311.66   4108.50 o
   4  15  -2   387693.06   385323.25   8435.16 o
   7  15  -2    36441.02    31546.74   4105.73 o
  10  15  -2     3094.28     5470.83   2789.26 o
  13  15  -2    66961.20    58532.71   6120.39 o
 -28  16  -2    26367.07    24908.79   4741.39 o
 -25  16  -2    19082.27    20768.93   2986.11 o
 -22  16  -2   365090.75   345351.13  24623.96 o
 -19  16  -2   353993.56   359262.34   6453.96 o
 -16  16  -2    91771.86    93772.15   3513.88 o
 -13  16  -2   145261.44   143815.28   3129.51 o
 -10  16  -2   537720.00   520158.00   6416.76 o
  -7  16  -2   918747.13   882602.38   9187.79 o
  -4  16  -2    85394.06    78604.05   2529.38 o
  -1  16  -2   194039.31   193039.48   5702.50 o
   2  16  -2   233391.66   236675.78  17310.41 o
   5  16  -2   433839.16   407860.13  12734.02 o
   8  16  -2    15395.64    17103.74   3598.59 o
  11  16  -2    25869.13    32099.03   4939.38 o
 -27  17  -2    26635.77    27972.46   4845.60 o
 -24  17  -2    51101.35    46025.90   4413.14 o
 -21  17  -2   548886.38   551978.44  11460.07 o
 -18  17  -2    25477.45    26588.63   2071.29 o
 -15  17  -2   199734.03   202594.75   3928.51 o
 -12  17  -2    58633.16    53163.62   2095.91 o
  -9  17  -2  1535033.25  1500846.38  26570.75 o
  -6  17  -2    99412.02    98359.80   2846.24 o
  -3  17  -2   224477.84   213773.56   4398.46 o
   0  17  -2    36838.78    37777.34   2244.65 o
   3  17  -2   654892.63   657291.44  21598.50 o
   6  17  -2    53244.97    62166.04   5456.94 o
   9  17  -2    48006.20    39952.71   4991.48 o
  12  17  -2    12013.71     9847.50   3657.64 o
 -29  18  -2     5382.22     1667.30   3209.56 o
 -26  18  -2    16061.49    12432.20   2649.71 o
 -23  18  -2    91107.05    94912.64   5271.11 o
 -20  18  -2   158977.31   155583.31   5758.16 o
 -17  18  -2    49961.94    51392.00   2650.96 o
 -14  18  -2    17970.53    19279.35   1572.61 o
 -11  18  -2   178678.91   168280.47   3541.51 o
  -8  18  -2   525198.25   520459.59   6677.43 o
  -5  18  -2   112163.27   121346.32   2950.86 o
  -2  18  -2    15323.38    18857.86   1779.85 o
   1  18  -2    80809.89    77379.45   4959.99 o
   4  18  -2   292432.13   270050.75  10351.16 o
   7  18  -2    52984.68    44666.32   5144.32 o
  10  18  -2     2703.20     4532.98   2931.67 o
 -28  19  -2     3810.67     2820.52   3285.97 o
 -25  19  -2    33805.60    36408.65   3586.19 o
 -22  19  -2    54679.02    49388.66   3786.20 o
 -19  19  -2    24478.18    24357.17   2250.51 o
 -16  19  -2     1976.32      491.42   1020.81 o
 -13  19  -2    20036.01    23111.90   2006.45 o
 -10  19  -2    77790.61    78164.55   2591.19 o
  -7  19  -2    13255.80    10813.90   1524.14 o
  -4  19  -2     5461.03     6841.31   1171.69 o
  -1  19  -2      235.12       33.44   1078.70 o
   2  19  -2   107357.54   101651.78   4304.09 o
   5  19  -2    56920.39    47973.13   5113.06 o
   8  19  -2     5826.67     6936.67   3254.71 o
 -27  20  -2    10656.99     7524.60   2347.67 o
 -24  20  -2     4064.93     3785.74   2073.88 o
 -21  20  -2    41837.16    47036.63   3735.56 o
 -18  20  -2     9200.64    11079.31   1475.37 o
 -15  20  -2    23706.35    24542.04   2352.40 o
 -12  20  -2     1642.70     2619.69   1091.46 o
  -9  20  -2    56620.69    53608.72   2231.77 o
  -6  20  -2     9525.01    11900.43   1402.84 o
  -3  20  -2    17762.62    20926.01   2078.24 o
   0  20  -2     7510.91     6029.04   1516.19 o
   3  20  -2     5770.35     9439.87   2544.37 o
   6  20  -2    27607.78    21237.25   4060.57 o
   9  20  -2    16623.79    20417.50   4394.03 o
 -26  21  -2    19923.50    20591.51   3177.97 o
 -23  21  -2    47934.02    56771.70   5502.09 o
 -20  21  -2    41712.52    39141.76   3223.69 o
 -17  21  -2    55137.91    54139.33   2415.57 o
 -14  21  -2    31333.39    31740.05   1906.06 o
 -11  21  -2    53702.08    55116.04   4464.01 o
  -8  21  -2    42517.59    41478.83   2080.97 o
  -5  21  -2    57741.39    56888.95   2849.07 o
  -2  21  -2     9720.47     9320.68   2839.60 o
   1  21  -2    10250.28    14238.17   2236.78 o
   4  21  -2    21755.67    19492.25   2631.42 o
   7  21  -2    17476.85    14953.61   4074.47 o
 -28  22  -2     3691.27     6436.29   2430.40 o
 -25  22  -2     5474.46     7164.41   3289.45 o
 -22  22  -2    33397.56    31739.20   3349.16 o
 -19  22  -2     8610.53     6491.88   1387.33 o
 -16  22  -2    21652.06    23023.32   1801.18 o
 -13  22  -2    34284.80    35047.17   2035.71 o
 -10  22  -2    27419.56    30228.93   2894.87 o
  -7  22  -2    16549.81    15173.47   1864.63 o
  -4  22  -2    14964.32    18636.54   2716.75 o
  -1  22  -2    39893.22    39456.00   3041.96 o
   2  22  -2    14263.49    11241.96   3011.56 o
   5  22  -2     6030.96     4757.57   1923.59 o
 -27  23  -2     2417.67     4879.28   2388.38 o
 -24  23  -2     4912.87     7123.43   2387.49 o
 -21  23  -2    28001.98    25746.14   4996.69 o
 -18  23  -2    30320.99    31332.73   2832.70 o
 -15  23  -2    25752.94    21786.71   1841.00 o
 -12  23  -2    12545.31    14656.88   1589.46 o
  -9  23  -2    20993.23    19624.09   2052.16 o
  -6  23  -2    37268.35    37008.87   2542.40 o
  -3  23  -2    32712.75    31668.31   2453.34 o
   0  23  -2      498.85     2343.15   2639.89 o
   3  23  -2      304.40     1225.24   1638.47 o
 -26  24  -2    12798.09    11514.72   2720.57 o
 -23  24  -2     6731.11     8564.27   2511.87 o
 -20  24  -2    32448.61    31619.78   2170.30 o
 -17  24  -2    41016.71    39962.19   2297.05 o
 -14  24  -2     2318.40     2114.62   1161.04 o
 -11  24  -2    12357.86    15311.45   2297.75 o
  -8  24  -2    28015.12    29541.17   2415.16 o
  -5  24  -2    80477.52    77311.84   3473.77 o
  -2  24  -2     3787.13     2093.14   1676.27 o
   1  24  -2    19011.75    15631.26   2575.63 o
 -25  25  -2    33408.75    35814.55   3824.84 o
 -22  25  -2     4880.81     6431.52   2336.26 o
 -19  25  -2    37464.19    40756.88   2422.35 o
 -16  25  -2    42868.30    42422.35   2974.09 o
 -13  25  -2    48996.55    49436.50   2505.21 o
 -10  25  -2    11727.68    10158.32   1867.78 o
  -7  25  -2    34475.69    36708.40   2658.03 o
  -4  25  -2    23284.58    20577.91   2753.34 o
  -1  25  -2    39538.93    37241.84   5147.79 o
 -24  26  -2     7805.88     9153.20   2985.51 o
 -21  26  -2    13815.96    12954.77   1786.13 o
 -18  26  -2     2326.84     4168.27   1380.74 o
 -15  26  -2    15582.72    15988.44   1874.51 o
 -12  26  -2    10769.82     9563.39   1854.94 o
  -9  26  -2       98.98      908.60   1368.79 o
  -6  26  -2    10461.59    11328.50   2377.39 o
  -3  26  -2       46.36     2273.74   1825.89 o
 -23  27  -2     8571.41    12026.90   4604.18 o
 -20  27  -2    87250.88    90764.78   3493.20 o
 -17  27  -2    22002.41    23598.67   2102.47 o
 -14  27  -2    13106.94    15208.64   1822.53 o
 -11  27  -2    15587.46    14983.70   2193.32 o
  -8  27  -2    63568.80    58582.13   4032.34 o
  -5  27  -2     3856.26     6329.63   3846.95 o
 -22  28  -2   118467.88   112118.76   4599.12 o
 -19  28  -2    88182.39    93050.67   3554.30 o
 -16  28  -2    29703.17    34031.60   2446.15 o
 -13  28  -2    27972.62    26546.91   2625.14 o
 -10  28  -2    68992.74    60335.43   4155.74 o
  -7  28  -2   100271.28    95791.36   7631.38 o
 -18  29  -2    25757.48    24789.17   2650.12 o
 -15  29  -2    55302.30    55938.54   5342.31 o
 -12  29  -2    10041.18    11681.33   2528.17 o
  -9  29  -2   203886.41   205340.56   7198.91 o
   0   1  -1  2405744.50   101357.73 709865.81 o
  -2   2  -1  2396221.75  1726716.75  37932.23 o
  -4   3  -1    94277.06   116345.19   1453.57 o
   2   3  -1    93228.14    97204.51  22972.73 o
  -6   4  -1   500770.31   421659.41   4031.44 o
  -3   4  -1   481662.81   500297.72   9346.65 o
   3   4  -1  2157453.00  2132996.25  20458.47 o
  -8   5  -1  1225757.00  1175367.00  15138.37 o
  -5   5  -1   405068.66   370574.69   3904.31 o
  -2   5  -1   641684.50   693325.88   5296.49 o
   1   5  -1    29252.19    36779.28   1503.59 o
   4   5  -1  1558019.00  1568032.38  11457.39 o
 -10   6  -1   469808.53   466819.81   4197.73 o
  -7   6  -1    19122.85    30383.46    954.41 o
  -4   6  -1   409098.31   458286.31   4423.76 o
  -1   6  -1   436666.63   391639.97   3420.05 o
   2   6  -1   456935.91   446990.97   4434.22 o
   5   6  -1    40985.64    38143.04    988.71 o
 -12   7  -1   189222.00   201396.52   3681.01 o
  -9   7  -1    36836.79    32107.28   1859.63 o
  -6   7  -1   459329.06   379048.56   4590.35 o
  -3   7  -1    32370.87    26187.43   1086.33 o
   0   7  -1   139085.31   153466.08   2120.76 o
   3   7  -1    25648.72    20814.21   1303.54 o
   6   7  -1   339618.88   342363.84   3511.24 o
 -14   8  -1    85927.02    80720.41   2978.10 o
 -11   8  -1    60087.63    62829.98   1874.11 o
  -8   8  -1    98913.24    91820.34   2131.29 o
  -5   8  -1    10427.46     7197.82    725.47 o
  -2   8  -1    36966.60    30685.62   1065.04 o
   1   8  -1    35110.50    41293.21   1186.52 o
   4   8  -1    76614.95    82822.79   1415.09 o
   7   8  -1    46269.61    55667.56   1822.30 o
 -16   9  -1     1334.66     1053.69    613.23 o
 -13   9  -1   151606.81   172252.73   3253.79 o
 -10   9  -1    34018.30    35565.42   1604.65 o
  -7   9  -1   191756.16   177376.08   2656.57 o
  -4   9  -1     9521.41    13214.00    811.29 o
  -1   9  -1   137347.72   120818.40   2091.07 o
   2   9  -1    77505.80    80537.23   1747.74 o
   5   9  -1   302565.59   307764.50   3263.63 o
   8   9  -1     7776.79     8503.68   1615.32 o
 -18  10  -1     1419.20     1695.04   1343.69 o
 -15  10  -1    87305.34    91187.59   3339.08 o
 -12  10  -1   306417.81   298169.97   4692.75 o
  -9  10  -1    53699.54    52011.67   1519.31 o
  -6  10  -1     7390.61     4151.82    622.08 o
  -3  10  -1   176842.89   149692.02   2406.11 o
   0  10  -1   190900.53   175705.80   3128.33 o
   3  10  -1    86772.35    96784.29   1585.93 o
   6  10  -1    38562.36    36636.81   5988.39 o
   9  10  -1   102747.83   111895.75   4272.84 o
 -20  11  -1   116931.32   114229.57   5951.92 o
 -17  11  -1   168868.38   171205.13   3616.99 o
 -14  11  -1    51826.22    51559.10   2120.79 o
 -11  11  -1   685089.75   619216.19   6967.94 o
  -8  11  -1   188853.81   163161.70   2723.16 o
  -5  11  -1   175900.64   151895.06   2669.76 o
  -2  11  -1    30821.38    39889.12   1541.88 o
   1  11  -1   837722.63   865944.63   9611.88 o
   4  11  -1    99538.62   102405.67   6766.25 o
   7  11  -1   124909.98   120247.18   6113.44 o
  10  11  -1    28928.58    29740.49   4064.05 o
 -22  12  -1    10053.85     7721.69   2976.83 o
 -19  12  -1    82368.70    83640.52   4777.86 o
 -16  12  -1    46283.01    40085.46   2979.15 o
 -13  12  -1  1242185.50  1176626.88  14951.08 o
 -10  12  -1    87504.36    87550.47   2096.06 o
  -7  12  -1   239963.44   211560.03   3215.13 o
  -4  12  -1   159536.63   172553.95   2839.90 o
  -1  12  -1   837499.38   832510.88   8146.88 o
   2  12  -1   330588.31   334068.44  14818.14 o
   5  12  -1   155080.69   156834.03   6828.99 o
   8  12  -1    60530.86    51345.95   4609.39 o
  11  12  -1   124730.70   122928.76   7311.81 o
 -24  13  -1   175692.38   176900.70   8993.01 o
 -21  13  -1    32305.35    32429.10   2922.41 o
 -18  13  -1    36351.16    37782.33   2852.03 o
 -15  13  -1   166738.75   159669.28   5292.42 o
 -12  13  -1   929811.13   949477.44   9421.14 o
  -9  13  -1    51519.63    51379.11   1785.85 o
  -6  13  -1    26403.41    24568.19   1213.87 o
  -3  13  -1    71991.96    76172.04   2987.62 o
   0  13  -1  1088183.00  1067047.88  15529.72 o
   3  13  -1   135874.83   133244.95   4381.35 o
   6  13  -1    38333.70    36385.39   3914.69 o
   9  13  -1     4340.62     6474.69   2837.89 o
  12  13  -1   266090.34   281492.63  11521.75 o
 -26  14  -1    62755.48    61537.32   6082.18 o
 -23  14  -1    16668.08    16758.49   2988.99 o
 -20  14  -1   125835.12   120322.69   4946.23 o
 -17  14  -1   128198.09   121340.63   3751.22 o
 -14  14  -1   467402.94   502396.31   6187.51 o
 -11  14  -1    41903.08    43227.26   2143.83 o
  -8  14  -1    84093.88    81775.34   2495.96 o
  -5  14  -1     1794.25     4237.45    793.75 o
  -2  14  -1   582021.63   586781.81   6542.73 o
   1  14  -1   135756.88   128585.83   3043.75 o
   4  14  -1    27214.06    28917.26   3449.23 o
   7  14  -1    15991.07    20174.35   3411.02 o
  10  14  -1   113602.52   115787.14   7165.92 o
  13  14  -1    51112.36    57143.29   5932.81 o
 -28  15  -1    55392.98    49091.61   5752.19 o
 -25  15  -1    14578.40    14891.09   3959.84 o
 -22  15  -1    34259.79    36506.14   4069.26 o
 -19  15  -1   195445.25   206054.80   6296.65 o
 -16  15  -1   203370.47   206923.34   5300.60 o
 -13  15  -1    14666.87    12273.48   1453.95 o
 -10  15  -1    62451.06    61370.11   2117.76 o
  -7  15  -1   480096.00   467269.63   5731.65 o
  -4  15  -1    44936.21    47559.26   2857.77 o
  -1  15  -1    49251.87    51794.23   2269.67 o
   2  15  -1   160268.66   156319.78   4943.27 o
   5  15  -1   200985.80   191968.94   8232.30 o
   8  15  -1     6928.83     5512.52   2556.53 o
  11  15  -1    29194.38    23182.44   4293.30 o
  14  15  -1    76659.80    87509.02   7464.65 o
 -27  16  -1    14813.90    18729.35   4272.46 o
 -24  16  -1     5314.12     6297.60   2518.32 o
 -21  16  -1   423092.69   434487.88   9861.65 o
 -18  16  -1   114222.80   120811.54   3557.38 o
 -15  16  -1    62313.52    59092.48   2143.21 o
 -12  16  -1    30802.89    31975.64   1651.59 o
  -9  16  -1   791866.75   781413.25   8390.75 o
  -6  16  -1   212286.86   220168.59   3721.78 o
  -3  16  -1    93790.97    90723.08   2370.69 o
   0  16  -1    58348.56    60428.82   2591.71 o
   3  16  -1   203427.70   192062.72   7989.15 o
   6  16  -1    91866.09    91604.33   6228.07 o
   9  16  -1     5824.72     6724.78   3028.93 o
  12  16  -1    23009.59    22234.16   4491.29 o
 -29  17  -1    16277.93    16245.77   4487.82 o
 -26  17  -1    45815.87    52349.80   5845.98 o
 -23  17  -1    22446.85    25669.27   2973.97 o
 -20  17  -1   238917.19   243889.44   7105.21 o
 -17  17  -1    52998.32    53026.52   2555.63 o
 -14  17  -1   222366.97   229355.55   4094.92 o
 -11  17  -1    40321.20    42038.88   2379.47 o
  -8  17  -1   615852.13   607085.56  11092.65 o
  -5  17  -1   108029.18   115973.63   2771.51 o
  -2  17  -1    97379.04    96733.22   3143.27 o
   1  17  -1    28834.55    26497.03   2320.70 o
   4  17  -1   385248.22   374239.75  12067.10 o
   7  17  -1    17168.36    18236.11   3695.85 o
  10  17  -1     9418.78     2407.17   2639.89 o
 -28  18  -1    15119.61    19507.43   4387.09 o
 -25  18  -1    53206.05    59150.52   4190.40 o
 -22  18  -1   151505.00   158127.86   9020.80 o
 -19  18  -1     2780.88     2189.66   1571.44 o
 -16  18  -1    38301.63    33910.17   1878.18 o
 -13  18  -1    66631.80    71188.23   3083.98 o
 -10  18  -1   378858.06   390933.03   5572.81 o
  -7  18  -1     4761.62     6290.08   1064.59 o
  -4  18  -1    55500.39    55838.91   2081.84 o
  -1  18  -1    40804.39    37473.02   2246.12 o
   2  18  -1   238802.98   234599.92   6306.43 o
   5  18  -1     3474.39     6453.85   2705.89 o
   8  18  -1    22163.84    19479.64   3966.79 o
  11  18  -1     7921.36     6255.85   3431.86 o
 -27  19  -1    11546.09    10368.53   3942.47 o
 -24  19  -1     9741.10     8714.92   2352.97 o
 -21  19  -1    68179.81    70138.84   4826.49 o
 -18  19  -1    46804.31    47337.26   2601.66 o
 -15  19  -1    15800.85    15767.90   1500.98 o
 -12  19  -1    15935.31    15110.30   1401.50 o
  -9  19  -1    68325.11    69494.06   2416.21 o
  -6  19  -1   112394.34   118340.95   2988.71 o
  -3  19  -1     8196.98     9775.06   1544.85 o
   0  19  -1     4106.17     3575.15   1589.15 o
   3  19  -1    65346.66    57542.75   5137.37 o
   6  19  -1    65649.97    72492.88   6155.12 o
   9  19  -1     1022.31     1900.03   2716.31 o
 -29  20  -1     5329.57     8141.99   3647.22 o
 -26  20  -1    11767.44    11521.75   3890.37 o
 -23  20  -1    39572.05    43036.84   3655.72 o
 -20  20  -1    33470.26    36216.93   2474.79 o
 -17  20  -1      655.15      822.13   1224.01 o
 -14  20  -1     2652.54     3438.02   1137.64 o
 -11  20  -1    99462.71   108882.08   3036.14 o
  -8  20  -1    36622.12    35052.20   1869.25 o
  -5  20  -1     7614.29     8817.01   1684.38 o
  -2  20  -1     1322.58       12.85   1486.68 o
   1  20  -1    61683.36    67205.01   3648.31 o
   4  20  -1    24674.91    16798.06   3626.38 o
   7  20  -1     9447.03     9072.90   3504.81 o
 -28  21  -1     1009.57     4036.26   3140.08 o
 -25  21  -1     8905.04     7438.53   2356.83 o
 -22  21  -1    14877.65    16637.36   2712.00 o
 -19  21  -1    41343.77    45158.18   2697.14 o
 -16  21  -1     1790.16     1741.87   1341.15 o
 -13  21  -1    39111.99    41374.75   2121.96 o
 -10  21  -1    37632.88    37379.09   1989.58 o
  -7  21  -1    31575.02    32245.82   1869.60 o
  -4  21  -1     2828.94     1978.17   1280.11 o
  -1  21  -1    25350.89    22860.97   2432.57 o
   2  21  -1    27977.58    28335.30   2804.59 o
   5  21  -1    20524.50    17270.47   3921.63 o
 -27  22  -1     1072.99     4866.44   3647.22 o
 -24  22  -1    35108.58    35789.59   3648.26 o
 -21  22  -1    47018.39    44545.52   3681.43 o
 -18  22  -1     5536.85     6146.71   1327.21 o
 -15  22  -1    15505.92    16344.56   1638.55 o
 -12  22  -1    76969.55    78435.12   2744.24 o
  -9  22  -1    56890.65    56567.96   2437.63 o
  -6  22  -1     2097.77     3778.95   1356.78 o
  -3  22  -1    25553.74    27090.11   2815.31 o
   0  22  -1    16699.61    13137.74   2194.02 o
   3  22  -1    21664.11    22416.25   2693.76 o
   6  22  -1      848.67      937.66   2216.12 o
 -26  23  -1    17980.83    22970.26   4986.27 o
 -23  23  -1    39323.13    48049.15   4007.48 o
 -20  23  -1    89614.39    94958.51   3810.11 o
 -17  23  -1    26885.21    27593.26   2442.64 o
 -14  23  -1     6299.62     7019.58   1334.47 o
 -11  23  -1   125110.72   127575.01   3447.44 o
  -8  23  -1    45531.13    51017.52   2768.06 o
  -5  23  -1    46533.57    45945.83   5859.87 o
  -2  23  -1    17678.57    21355.67   4906.38 o
   1  23  -1    62663.46    61533.76   3860.86 o
   4  23  -1     5889.25     3159.47   1854.01 o
 -25  24  -1   141885.88   142508.83   6368.90 o
 -22  24  -1     5898.90     5734.25   2193.91 o
 -19  24  -1    64717.34    62878.17   2749.82 o
 -16  24  -1     5786.11     5529.58   1316.89 o
 -13  24  -1   197874.19   209282.89   4594.41 o
 -10  24  -1    25472.88    28918.11   2341.69 o
  -7  24  -1    82844.52    87913.55   4256.59 o
  -4  24  -1    35829.52    32305.88   2963.87 o
  -1  24  -1   112537.02    95981.18   4575.23 o
   2  24  -1    27125.25    27390.86   3051.31 o
 -24  25  -1   100431.23   101730.17   5510.44 o
 -21  25  -1     7706.51    11639.47   2539.37 o
 -18  25  -1    39105.93    41069.09   2367.10 o
 -15  25  -1    50114.61    54086.82   2593.62 o
 -12  25  -1   202579.13   212717.11   4684.84 o
  -9  25  -1    20122.99    19037.13   4084.89 o
  -6  25  -1    43041.74    46524.48   3489.22 o
  -3  25  -1    19232.46    17720.12   3074.09 o
   0  25  -1   120141.66   120894.02   5328.56 o
 -23  26  -1    13922.20    13502.94   2840.27 o
 -20  26  -1     5553.84     5423.64   1706.09 o
 -17  26  -1    15680.28    17875.51   2192.51 o
 -14  26  -1   117504.61   118036.13   4179.96 o
 -11  26  -1    25412.94    32095.36   6799.46 o
  -8  26  -1      587.70     1097.01   1657.38 o
  -5  26  -1     1128.32     -662.41   1581.58 o
  -2  26  -1    77086.86    75933.63   7445.54 o
 -22  27  -1    16900.25    19261.64   3119.09 o
 -19  27  -1    31287.50    29592.75   2642.68 o
 -16  27  -1    34692.28    36396.82   2973.36 o
 -13  27  -1     4871.70     3335.21   1922.37 o
 -10  27  -1    30974.57    34559.81   3607.28 o
  -7  27  -1    35774.47    37500.48   6762.99 o
  -4  27  -1    11016.11    13844.42   4282.88 o
 -21  28  -1   114305.48   106768.03   5500.57 o
 -18  28  -1    30330.39    38011.43   4223.89 o
 -15  28  -1    11311.24    11737.56   2630.91 o
 -12  28  -1     5716.43     5870.56   2152.22 o
  -9  28  -1    68555.28    57182.85   4052.30 o
  -6  28  -1    34324.43    34973.67   3539.04 o
 -20  29  -1    73071.23    76919.38   4788.17 o
 -17  29  -1    10485.50    11649.07   2993.78 o
 -14  29  -1    29971.67    31945.80   3834.79 o
 -11  29  -1    11628.81    17564.41   6222.86 o
   1   1   0  1696210.75  1675877.75  26530.94 o
  -1   2   0  1696210.50  1426618.38 100812.70 o
   3   3   0    15429.11    18216.19    594.36 o
  -5   4   0   408564.66   450291.03   4816.05 o
   1   4   0   239731.41   263488.91   2655.18 o
   4   4   0   352085.97   353107.25   4102.49 o
  -7   5   0     9969.54    10900.48   1375.52 o
  -4   5   0   239731.06   273407.44   3799.33 o
  -1   5   0   408564.72   448586.09   4095.69 o
   2   5   0     1752.32     1561.96    396.29 o
   5   5   0     5346.24     4038.94    432.00 o
  -9   6   0     3121.50     2144.69    573.42 o
  -6   6   0   325034.19   323319.84   3522.61 o
  -3   6   0    15429.12    15961.08    702.71 o
   0   6   0   325034.16   325629.63   4374.12 o
   3   6   0     3165.41     2736.02    380.71 o
   6   6   0   167365.11   159671.36   3156.58 o
 -11   7   0   110074.42   100305.70   2253.16 o
  -8   7   0   215234.97   260641.88   3708.31 o
  -5   7   0     1752.32      662.05    441.60 o
  -2   7   0     9969.49     9998.13    636.74 o
   1   7   0   166536.09   183948.48   2721.57 o
   4   7   0   224046.28   229826.97   2562.58 o
   7   7   0    66217.81    70829.80   1431.56 o
 -13   8   0   271319.81   271823.47   6046.81 o
 -10   8   0    37544.39    40113.68   1489.98 o
  -7   8   0   166536.06   176928.52   2546.34 o
  -4   8   0   352085.94   349881.53   3803.79 o
  -1   8   0   215235.27   262391.47   3491.17 o
   2   8   0    58384.44    49711.98   1422.01 o
   5   8   0   317704.69   325394.59   3743.31 o
   8   8   0   272020.63   269555.78   6095.92 o
 -15   9   0    42933.38    41260.68   1292.16 o
 -12   9   0    31159.57    30277.14   2447.57 o
  -9   9   0     9004.00     6439.42    689.85 o
  -6   9   0     3165.40     2240.67    592.61 o
  -3   9   0     3121.50     1422.67    490.79 o
   0   9   0     9004.00     6579.95    688.01 o
   3   9   0    78396.14    87669.19   2226.47 o
   6   9   0     1730.20      971.07    671.26 o
   9   9   0    46465.90    49602.23   4362.77 o
 -17  10   0     5096.78     4534.29   1448.46 o
 -14  10   0    30971.48    33858.26   3082.05 o
 -11  10   0   642992.88   604364.00   7354.19 o
  -8  10   0    58384.43    48468.05   3431.83 o
  -5  10   0     5346.24     6007.58   1119.07 o
  -2  10   0    37544.47    38157.67   1212.13 o
   1  10   0   436502.66   393102.44   5372.15 o
   4  10   0    22160.97    22326.84   2659.00 o
   7  10   0    14996.16    16860.59   2778.84 o
  10  10   0    79156.88    85918.14   5786.93 o
 -19  11   0   121340.11   132119.75   6881.09 o
 -16  11   0    31109.02    33022.22   1731.32 o
 -13  11   0  1010319.25  1058853.63  11707.46 o
 -10  11   0   436502.50   410140.28   4867.67 o
  -7  11   0   224046.33   233554.89   3271.73 o
  -4  11   0   110074.52    95574.21   2755.73 o
  -1  11   0   642991.88   592064.88   6082.53 o
   2  11   0   669976.81   694081.25   9381.89 o
   5  11   0    54789.71    56782.04   4011.94 o
   8  11   0    73833.19    79947.12   5401.36 o
  11  11   0    62302.70    54888.96   5099.16 o
 -21  12   0    34217.80    28997.16   4216.88 o
 -18  12   0    29153.39    26192.98   2430.20 o
 -15  12   0   113432.69   119291.84   3031.08 o
 -12  12   0  2909864.00  2768397.25  22779.62 o
  -9  12   0    78396.13    92013.54   2111.61 o
  -6  12   0   167365.09   152863.92   2646.45 o
  -3  12   0    31159.56    27561.22   1191.46 o
   0  12   0  2909864.00  2829391.00  60333.53 o
   3  12   0    12901.01    13373.15   2334.22 o
   6  12   0    80590.45    81989.55   5140.85 o
   9  12   0    29954.71    32835.42   4043.21 o
  12  12   0   498566.69   484799.19  15182.87 o
 -23  13   0    68465.08    66730.28   5703.56 o
 -20  13   0    77404.88    73566.75   3862.34 o
 -17  13   0   106766.52   109897.26   3146.06 o
 -14  13   0  1120482.00  1157408.50  12807.91 o
 -11  13   0   669975.69   705729.69   7477.60 o
  -8  13   0   317704.69   321767.25   4475.16 o
  -5  13   0   271319.81   277762.56   5068.78 o
  -2  13   0  1010320.31  1077981.25  14554.13 o
   1  13   0   872730.00   840755.63  11299.85 o
   4  13   0   181528.50   179359.97   7211.08 o
   7  13   0    67826.00    71204.20   5324.94 o
  10  13   0   167297.55   178904.94   8669.97 o
  13  13   0   211154.16   212570.53  10146.22 o
 -25  14   0   129306.57   133495.28   8065.57 o
 -22  14   0    17849.41    15658.74   3605.54 o
 -19  14   0     8781.71    11313.77   3398.86 o
 -16  14   0   123801.64   121128.70   3290.45 o
 -13  14   0   872730.69   870349.56  10451.42 o
 -10  14   0    22161.06    22879.43   1280.96 o
  -7  14   0    66217.81    67338.19   2274.19 o
  -4  14   0    30971.30    25526.54   1427.11 o
  -1  14   0  1120480.75  1126181.00  11965.04 o
   2  14   0   110040.80   107405.48   5453.47 o
   5  14   0    17730.84    18114.54   3046.30 o
   8  14   0      811.04     -170.20   2104.97 o
  11  14   0   267950.81   277376.47  11278.60 o
  14  14   0    29490.39    27764.04   4772.65 o
 -27  15   0     5362.20     5585.46   3122.72 o
 -24  15   0    19896.36    17079.42   3758.38 o
 -21  15   0    27071.43    30928.04   2925.40 o
 -18  15   0    84344.35    82545.28   2907.10 o
 -15  15   0    94139.60   100257.18   3633.43 o
 -12  15   0    12901.01    14652.38   1208.00 o
  -9  15   0     1730.20     2120.68    736.99 o
  -6  15   0    42933.38    43624.93   1812.93 o
  -3  15   0   113432.69   118760.63   2544.14 o
   0  15   0    94139.61    99483.48   3552.45 o
   3  15   0    53714.12    52999.35   4275.93 o
   6  15   0    11011.92    12716.65   3035.88 o
   9  15   0    37340.55    44537.80   4901.17 o
  12  15   0    33953.56    29320.20   4730.97 o
 -29  16   0    23893.26    20400.13   4470.45 o
 -26  16   0    20456.09    19323.33   4192.57 o
 -23  16   0    15029.30    15429.49   3709.75 o
 -20  16   0    92691.42    94030.16   4427.22 o
 -17  16   0    15791.62    13988.28   3308.38 o
 -14  16   0   110040.76   110165.20   2772.45 o
 -11  16   0    54789.49    48708.66   2049.32 o
  -8  16   0   272020.41   268639.38   4152.65 o
  -5  16   0    31108.81    33354.51   1522.94 o
  -2  16   0   123801.66   126571.89   2709.52 o
   1  16   0    30426.49    31647.47   3466.60 o
   4  16   0    89906.66    86828.21   5651.46 o
   7  16   0    15273.90    12542.97   3219.98 o
  10  16   0    30964.27    34433.25   4967.17 o
  13  16   0    15326.84    17840.13   4289.83 o
 -28  17   0     7761.29     5262.42   3536.07 o
 -25  17   0    72683.88    67880.02   6377.43 o
 -22  17   0     8544.48     9043.34   2169.06 o
 -19  17   0     3009.85     3729.22   1800.88 o
 -16  17   0    30426.55    31043.46   1759.51 o
 -13  17   0   181528.16   188751.86   3765.24 o
 -10  17   0    14996.15    15640.19   1318.64 o
  -7  17   0     5096.77     5428.06    957.63 o
  -4  17   0   106766.34   107755.21   2619.23 o
  -1  17   0    15791.63    16582.13   1944.02 o
   2  17   0     4718.46     7343.07   2580.84 o
   5  17   0    10908.43     9520.99   2879.57 o
   8  17   0    19205.25    20563.39   3973.74 o
  11  17   0     1875.40      243.15   2584.32 o
 -27  18   0     6057.00    11299.44   3893.84 o
 -24  18   0    41572.52    43179.64   5304.10 o
 -21  18   0    23003.03    24355.05   2806.04 o
 -18  18   0     3029.80     2106.10   1332.44 o
 -15  18   0    53714.12    52404.55   2825.18 o
 -12  18   0    80590.36    81582.16   2505.90 o
  -9  18   0    46465.87    48984.46   1967.87 o
  -6  18   0    29153.40    31311.49   1623.05 o
  -3  18   0    84344.35    80306.81   3552.84 o
   0  18   0     3029.80     2732.33   1442.62 o
   3  18   0    35093.82    34891.76   4102.26 o
   6  18   0    38373.63    44520.43   4866.44 o
   9  18   0    22580.24    20632.86   4175.20 o
 -29  19   0     4511.80     5220.74   3449.23 o
 -26  19   0    38021.46    41908.32   5547.25 o
 -23  19   0    41677.23    42770.91   5173.85 o
 -20  19   0    27553.59    28910.16   2943.07 o
 -17  19   0     4718.51     7244.88   1290.57 o
 -14  19   0    17731.00    16535.46   2507.22 o
 -11  19   0    73833.44    69699.80   2388.20 o
  -8  19   0   121339.77   122502.39   3013.23 o
  -5  19   0     8781.76     7268.32   1220.60 o
  -2  19   0     3009.86     4028.04   1489.54 o
   1  19   0    30981.49    32263.71   2661.40 o
   4  19   0    25139.67    32130.29   4293.30 o
   7  19   0    18321.04    16659.12   3772.27 o
  10  19   0     6804.58     9778.03   3532.60 o
 -28  20   0    23434.32    17128.05   4522.56 o
 -25  20   0    34569.54    33391.19   5272.84 o
 -22  20   0    28012.00    34800.71   3354.10 o
 -19  20   0    30981.42    32215.91   3063.08 o
 -16  20   0    89906.77    97875.68   2981.75 o
 -13  20   0    67825.98    59144.88   2330.81 o
 -10  20   0    79156.84    83379.85   2626.44 o
  -7  20   0    77404.78    70280.14   2428.39 o
  -4  20   0    92691.48    92264.77   3935.30 o
  -1  20   0    27553.52    27209.57   4968.91 o
   2  20   0    76668.40    70337.61   3732.92 o
   5  20   0    69966.30    65024.76   5866.82 o
   8  20   0    22260.14    15054.34   3779.22 o
 -27  21   0     1599.92     1055.96   3282.50 o
 -24  21   0    11417.39    18739.78   4307.20 o
 -21  21   0    21144.66    29855.88   7704.32 o
 -18  21   0    35093.58    41829.04   3152.23 o
 -15  21   0    11011.83     9950.34   1386.41 o
 -12  21   0    29954.71    25194.35   1743.10 o
  -9  21   0    34217.41    31206.88   1857.25 o
  -6  21   0    27071.17    28662.71   2531.21 o
  -3  21   0    23003.05    26840.65   2539.67 o
   0  21   0    21144.66    22575.51   2479.38 o
   3  21   0    25924.98    22103.30   3261.66 o
   6  21   0     1111.69      635.66   2466.22 o
 -26  22   0    13842.72    12035.83   4234.25 o
 -23  22   0    34394.77    36742.46   3578.70 o
 -20  22   0    76668.23    70565.17   7191.98 o
 -17  22   0    10908.32    13782.38   1838.74 o
 -14  22   0      811.03     3090.03   1119.15 o
 -11  22   0    62302.66    68373.05   2558.28 o
  -8  22   0    17849.34    15858.37   2181.86 o
  -5  22   0     8544.46    11334.25   2050.39 o
  -2  22   0    28012.32    32654.15   4084.89 o
   1  22   0    32395.41    28300.53   2820.90 o
   4  22   0     1214.28      309.36   1570.99 o
 -28  23   0     1073.18     2969.88   3334.60 o
 -25  23   0   120986.75   135332.78   9166.69 o
 -22  23   0    32395.69    34622.99   3549.07 o
 -19  23   0    25139.73    26442.43   2358.39 o
 -16  23   0    15273.56    13762.06   1867.91 o
 -13  23   0   167299.20   163489.22   5542.78 o
 -10  23   0    68464.45    71010.74   3348.32 o
  -7  23   0    15029.49    13298.45   2120.11 o
  -4  23   0    41677.06    40090.79   4697.97 o
  -1  23   0    34394.77    34696.87   3028.43 o
   2  23   0    37134.03    40663.72   4164.78 o
   5  23   0      502.32     3317.24   2883.04 o
 -27  24   0    32236.71    30997.92   5561.15 o
 -24  24   0   254616.09   263791.44  12146.99 o
 -21  24   0    25925.08    27309.70   3197.32 o
 -18  24   0    38373.61    37412.35   2713.53 o
 -15  24   0    37340.53    42534.44   2685.75 o
 -12  24   0   498566.50   505064.47   8434.59 o
  -9  24   0    19896.35    17941.33   2419.92 o
  -6  24   0    41572.48    41249.09   7221.50 o
  -3  24   0    11417.44    15352.60   2452.46 o
   0  24   0   254615.91   238599.52   7220.54 o
   3  24   0     1366.40     -234.31   1704.95 o
 -26  25   0   168333.91   165698.53  10097.60 o
 -23  25   0    37134.17    45104.92   4616.34 o
 -20  25   0    69966.13    70188.37   4571.29 o
 -17  25   0    19205.25    20000.07   2244.79 o
 -14  25   0   267951.59   268737.53   6127.63 o
 -11  25   0   129305.95   131173.00   5240.65 o
  -8  25   0    72683.78    75063.63   4068.30 o
  -5  25   0    34569.34    31194.52   3023.28 o
  -2  25   0   120986.63   121498.40   9522.72 o
   1  25   0   112819.94   114789.42   5218.66 o
 -25  26   0   112820.00   115728.11   8510.19 o
 -22  26   0     1214.29     2381.51   3364.13 o
 -19  26   0    18321.03    16979.16   2218.84 o
 -16  26   0    30964.27    36988.08   2681.91 o
 -13  26   0   211154.06   225538.53   5644.68 o
 -10  26   0    20456.07    20192.34   2681.79 o
  -7  26   0    38021.45    37488.01   6262.80 o
  -4  26   0    13842.83    10120.24   2354.40 o
  -1  26   0   168333.92   149458.81   5993.58 o
 -24  27   0     1366.45     2292.54   3351.97 o
 -21  27   0     1111.69      495.78   1467.68 o
 -18  27   0    22580.00    21995.89   2372.04 o
 -15  27   0    33953.51    30194.09   2553.47 o
 -12  27   0     5362.19     5274.59   2090.50 o
  -9  27   0     6057.01     8481.39   2303.81 o
  -6  27   0     1599.91     -219.99   1775.39 o
  -3  27   0    32236.68    30983.02   3350.95 o
 -23  28   0      502.28     1695.09   3668.06 o
 -20  28   0    22260.14    20281.31   2467.93 o
 -17  28   0     1875.39     2133.16   1578.40 o
 -14  28   0    29490.36    30945.95   6690.05 o
 -11  28   0     7761.28     8049.44   3312.03 o
  -8  28   0    23434.21    16206.06   2709.94 o
  -5  28   0     1073.19       90.31   1742.33 o
 -19  29   0     6804.56     8370.88   1948.27 o
 -16  29   0    15326.79    18132.51   2966.15 o
 -13  29   0    23893.21    24421.23   3110.53 o
 -10  29   0     4511.81     2824.51   2042.30 o
   0   2   1  2396221.75  1770830.63  26860.93 o
  -5   3   1   641684.13   708922.75  12122.67 o
   1   3   1   481663.13   502656.69   8683.86 o
  -7   4   1    32370.88    22414.79   1931.29 o
  -1   4   1    94276.91   114503.17   1578.27 o
   2   4   1   409098.47   456451.59   8781.12 o
  -9   5   1     9521.36    14415.21   1823.61 o
  -6   5   1   436667.50   384929.56   5730.36 o
  -3   5   1    93228.04    72074.84   1423.98 o
   0   5   1   405068.75   377266.38   4864.97 o
   3   5   1    10427.46     6165.54   1444.99 o
 -11   6   1   175900.84   148594.53   2929.93 o
  -8   6   1    36966.61    30109.89   4585.08 o
  -2   6   1   500768.88   423773.84   8035.44 o
   1   6   1   459328.63   384918.63   5053.02 o
   4   6   1     7390.63    10535.26   1712.46 o
 -13   7   1    26403.43    29863.73   2480.11 o
 -10   7   1   176843.03   139826.80   3535.16 o
  -7   7   1   139085.31   148914.33   2506.97 o
  -4   7   1  2157452.00  2137010.25  16717.38 o
  -1   7   1    19122.67    26823.78   1114.08 o
   2   7   1   191757.16   181566.45   5104.38 o
   5   7   1   239964.59   208061.88   6578.89 o
 -15   8   1   480098.28   466104.59  11893.42 o
 -12   8   1   159537.53   174630.39   6235.01 o
  -9   8   1   137347.97   124978.87   2480.92 o
  -6   8   1   456935.44   430566.66   4545.78 o
  -3   8   1  1225757.00  1171178.38   9831.25 o
   0   8   1    98913.15    91450.52   3364.13 o
   3   8   1   188853.28   160217.27   5401.36 o
   6   8   1    84094.17    87943.21   4553.82 o
 -17   9   1   615851.56   606602.56  14811.20 o
 -14   9   1     1794.23     5120.01   1966.03 o
 -11   9   1    30820.80    37469.20   1509.47 o
  -8   9   1    35110.55    40251.99   1298.43 o
  -5   9   1  1558018.75  1579646.88  12994.35 o
  -2   9   1    36836.94    31360.71   1149.51 o
   1   9   1    53699.40    54149.02   1494.24 o
   4   9   1    51520.09    51127.11   3466.60 o
   7   9   1   791867.25   762384.13  17030.79 o
 -19  10   1    68325.13    69519.53   5123.48 o
 -16  10   1   212287.00   226450.83   8204.51 o
 -13  10   1    71992.01    77819.95   3072.28 o
 -10  10   1   190900.53   177214.44   2827.97 o
  -7  10   1    25648.76    21537.62    999.67 o
  -4  10   1   469808.38   458352.47   4886.17 o
  -1  10   1    34018.68    33641.68   1974.03 o
   2  10   1    87504.47    83033.61   3070.62 o
   5  10   1    62451.40    61547.75   3998.05 o
   8  10   1   378857.25   382770.75  11410.59 o
 -21  11   1    37632.88    39657.46   4421.82 o
 -18  11   1     4761.73     6426.06   2466.22 o
 -15  11   1    44935.68    45724.54   2636.51 o
 -12  11   1   837496.88   834425.50   9615.49 o
  -9  11   1    77504.97    85794.00   1979.18 o
  -6  11   1    40986.34    35834.87   1589.33 o
  -3  11   1    60087.86    68206.05   1790.72 o
   0  11   1   685089.75   627275.44   8500.17 o
   3  11   1    41903.13    38599.64   1160.51 o
   6  11   1    40321.21    39601.89   3647.22 o
   9  11   1    99462.72   100298.62   6019.65 o
 -23  12   1   125110.97   122699.50   7311.81 o
 -20  12   1    36622.08    35596.89   4355.83 o
 -17  12   1   108029.55   114547.09   6283.64 o
 -14  12   1   582022.38   592414.56  10024.25 o
 -11  12   1   837720.75   868370.81   8619.16 o
  -8  12   1    76615.27    83463.79   1987.50 o
  -5  12   1   189221.55   201494.47   3033.35 o
  -2  12   1   306419.44   305788.88   4308.47 o
   1  12   1   929811.00   950371.19  11990.57 o
   4  12   1    30803.06    36618.11   3397.13 o
   7  12   1    15935.32    15950.52   2990.72 o
  10  12   1    76970.07    79016.20   5720.93 o
 -25  13   1   202579.33   200076.20   9628.67 o
 -22  13   1    56891.16    56438.16   5245.05 o
 -19  13   1   112394.47   118979.34   6943.62 o
 -16  13   1    93791.03    85159.72   3699.10 o
 -13  13   1  1088183.13  1059238.88  10316.41 o
 -10  13   1    86772.34    99044.80   3796.82 o
  -7  13   1   339618.88   343684.72   5019.65 o
  -4  13   1   151606.97   163818.47   4372.59 o
  -1  13   1  1242185.75  1202194.00  12302.49 o
   2  13   1    14666.80    12966.74   2355.06 o
   5  13   1    66631.92    64156.38   4647.60 o
   8  13   1    39111.97    42672.50   4411.40 o
  11  13   1   197874.28   202136.00   9336.89 o
 -27  14   1     4871.71     6356.59   3199.14 o
 -24  14   1    25473.06    24901.85   4258.57 o
 -21  14   1    31575.05    31348.74   4244.67 o
 -18  14   1    55500.24    61499.12   5071.38 o
 -15  14   1    49251.90    47035.27   4400.98 o
 -12  14   1   330590.00   343780.66   4749.72 o
  -9  14   1   302565.59   308666.88   4303.71 o
  -6  14   1    85926.86    79166.36   2009.82 o
  -3  14   1    51826.23    51481.84   1810.20 o
   0  14   1   467403.06   486349.53   7391.99 o
   3  14   1   222367.16   225853.39   8148.94 o
   6  14   1     2652.54     1545.73   2136.23 o
   9  14   1     6299.67     7033.93   2813.57 o
  12  14   1   117504.72   117485.72   7593.17 o
 -29  15   1    29971.64    27600.79   4901.17 o
 -26  15   1    25412.97    25388.14   4453.08 o
 -23  15   1    45530.97    58029.04   5509.04 o
 -20  15   1     7614.17    11417.54   3483.97 o
 -17  15   1    97379.30    97296.91   4211.06 o
 -14  15   1   135756.47   136403.09   5686.95 o
 -11  15   1    99539.30   100974.28   2484.23 o
  -8  15   1    46269.47    50371.11   2958.54 o
  -5  15   1    87304.97    90870.43   2644.24 o
  -2  15   1   166738.94   154841.59   3877.15 o
   1  15   1    62313.77    59223.95   4248.15 o
   4  15   1    15800.86    18639.04   3094.93 o
   7  15   1    15505.72    18465.37   3449.23 o
  10  15   1    50114.63    51596.04   5529.88 o
  13  15   1    11311.21    13067.48   3873.00 o
 -28  16   1     5716.43     6943.62   3629.85 o
 -25  16   1    20123.00    18270.85   4060.57 o
 -22  16   1     2097.70     5449.99   2980.30 o
 -19  16   1     8196.98     7233.96   1919.79 o
 -16  16   1    58348.56    60133.24   3407.09 o
 -13  16   1   135874.81   139053.83   3607.13 o
 -10  16   1    38562.36    37782.66   1664.99 o
  -7  16   1     1334.66     2084.86   1119.02 o
  -4  16   1    46282.95    38412.89   2305.77 o
  -1  16   1   203370.31   206266.61   5214.16 o
   2  16   1    38301.63    31421.69   3615.96 o
   5  16   1     1790.09     1153.22   2000.76 o
   8  16   1     5786.07     5839.03   2757.99 o
  11  16   1    34692.34    36572.96   5033.17 o
 -27  17   1    30974.61    35100.18   5272.84 o
 -24  17   1    82844.46    95070.93   6912.35 o
 -21  17   1     2828.96      538.40   2664.21 o
 -18  17   1    40804.59    43906.77   3188.59 o
 -15  17   1   160268.19   160714.84   8815.80 o
 -12  17   1   155080.44   162349.42   3895.81 o
  -9  17   1     7776.63     7800.35   1190.55 o
  -6  17   1   168868.38   167716.50   3644.60 o
  -3  17   1   128198.09   124859.45   4767.44 o
   0  17   1    52998.30    47985.54   2840.14 o
   3  17   1      655.15     3018.51   2236.96 o
   6  17   1    26885.41    34766.71   4366.25 o
   9  17   1    15680.30    14797.30   3852.16 o
  12  17   1    10485.52    11094.50   3807.01 o
 -29  18   1    11628.83    15627.48   4275.93 o
 -26  18   1      587.71     2532.21   3233.87 o
 -23  18   1    46533.65    49668.22   5425.68 o
 -20  18   1     1322.61     1497.10   2785.78 o
 -17  18   1    28834.88    32239.32   2871.50 o
 -14  18   1    27213.77    30459.26   2012.71 o
 -11  18   1   124909.86   121187.53   3383.28 o
  -8  18   1     1419.16     1208.58    920.08 o
  -5  18   1    36351.31    35552.32   1875.83 o
  -2  18   1   114222.52   126586.58   4297.99 o
   1  18   1    46804.26    45270.02   2940.59 o
   4  18   1     5536.75     9034.69   2778.84 o
   7  18   1    39105.94    41734.64   5015.80 o
  10  18   1    30330.41    29733.54   4946.33 o
 -28  19   1    68555.13    67067.21   6728.26 o
 -25  19   1    43041.80    47493.78   5564.62 o
 -22  19   1    25553.39    27663.31   4428.77 o
 -19  19   1     4106.17     3774.98   1823.51 o
 -16  19   1   203427.72   213229.39   8321.76 o
 -13  19   1    38333.69    36279.89   2172.71 o
 -10  19   1   102747.81   100995.50   3167.32 o
  -7  19   1    82368.69    82801.24   2789.65 o
  -4  19   1   195445.27   194284.00  10182.70 o
  -1  19   1     2780.86     -456.05   1264.90 o
   2  19   1    41343.63    41267.88   4296.78 o
   5  19   1    64717.30    67053.30   5734.82 o
   8  19   1    31287.43    27222.17   4574.66 o
 -27  20   1    35774.52    37295.45   5463.89 o
 -24  20   1    35829.63    35426.69   5085.27 o
 -21  20   1    25350.79    25732.02   4529.50 o
 -18  20   1   238802.72   239478.69   7421.23 o
 -15  20   1   200986.69   195848.02   5784.07 o
 -12  20   1    60531.27    64571.79   3506.92 o
  -9  20   1   116931.29   116986.61   3395.69 o
  -6  20   1   125835.06   128630.32   5012.33 o
  -3  20   1   238917.16   247228.33   6401.22 o
   0  20   1    33470.26    38145.92   3200.87 o
   3  20   1    89614.42    95190.51   4247.47 o
   6  20   1     5553.84     7089.51   2935.15 o
   9  20   1    73071.43    75681.60   7016.56 o
 -26  21   1     1128.33     2379.38   3091.46 o
 -23  21   1    17679.18    25579.19   4758.76 o
 -20  21   1    61683.25    67348.07   4423.56 o
 -17  21   1   385248.13   382025.25   7150.52 o
 -14  21   1    15991.05    20780.62   1949.29 o
 -11  21   1    28928.57    29679.03   2058.52 o
  -8  21   1    32305.35    34038.34   2082.44 o
  -5  21   1   423092.34   420275.97  20502.59 o
  -2  21   1    68179.83    70136.70   4871.65 o
   1  21   1    47018.33    46296.39   6259.33 o
   4  21   1     7706.54     6951.84   1942.04 o
   7  21   1   114305.58    96429.08   7405.60 o
 -28  22   1    34324.48    30046.16   5245.05 o
 -25  22   1    19232.21    22866.35   4803.91 o
 -22  22   1    16699.63    27170.07   4741.39 o
 -19  22   1    65346.38    68185.27   3205.96 o
 -16  22   1    91867.05   101563.20   3669.33 o
 -13  22   1     4340.48     2665.26   2485.07 o
 -10  22   1    10054.07    11542.50   1546.03 o
  -7  22   1    34259.47    30398.23   2751.80 o
  -4  22   1   151505.31   152765.31   5232.83 o
  -1  22   1    14877.56    17249.10   3473.55 o
   2  22   1     5899.07     5873.80   2478.37 o
   5  22   1    16900.18    11856.48   2330.32 o
 -27  23   1    11016.24    13383.57   4376.67 o
 -24  23   1   112537.16   108878.27   7971.79 o
 -21  23   1    27977.84    30449.10   5078.32 o
 -18  23   1     3474.39     6228.32   2073.76 o
 -15  23   1     6928.78     7289.71   1530.44 o
 -12  23   1   124731.96   126410.77   5332.80 o
  -9  23   1    16668.17    15488.69   3852.16 o
  -6  23   1    22446.99    21692.68   2502.71 o
  -3  23   1    39572.13    34209.97   2937.27 o
   0  23   1    39323.13    40190.12   3205.16 o
   3  23   1    13922.22    14001.93   2466.74 o
 -26  24   1    77087.20    78932.84   7388.23 o
 -23  24   1    62663.58    64128.59   6499.00 o
 -20  24   1    24674.96    21322.75   2273.52 o
 -17  24   1    17168.47    17506.90   2090.79 o
 -14  24   1   113602.63   122838.07   4048.43 o
 -11  24   1   175691.72   186893.45   4750.98 o
  -8  24   1     5314.03     2776.98   1620.90 o
  -5  24   1     9741.00     8302.78   2051.43 o
  -2  24   1    35108.68    32827.76   3081.03 o
   1  24   1   100431.19    91242.32   4699.71 o
 -25  25   1   120141.73   116902.16   8680.39 o
 -22  25   1    21664.09    20990.63   4713.60 o
 -19  25   1    65649.94    67180.47   4435.34 o
 -16  25   1     5824.72     7011.55   1741.08 o
 -13  25   1   266090.06   259229.80   6922.09 o
 -10  25   1    14578.39    14425.62   2551.32 o
  -7  25   1    53206.03    50333.57   3531.46 o
  -4  25   1     8905.00    11210.39   2261.28 o
  -1  25   1   141885.86   133536.41   8784.59 o
 -24  26   1    27125.33    25054.68   5130.43 o
 -21  26   1    20524.77    19252.90   4199.52 o
 -18  26   1    22163.75    27232.51   2508.40 o
 -15  26   1    29194.36    29643.60   2460.77 o
 -12  26   1    62755.43    62305.18   7678.27 o
  -9  26   1    45815.84    50255.78   4225.57 o
  -6  26   1    11767.43     6351.28   2282.12 o
  -3  26   1    17980.66    15170.00   2577.55 o
 -23  27   1     5889.27     9892.66   3935.53 o
 -20  27   1     9447.03     8844.65   2396.43 o
 -17  27   1     9418.78     8486.70   1757.19 o
 -14  27   1    51112.33    48968.16   3794.21 o
 -11  27   1    14813.89    11701.69   2462.47 o
  -8  27   1    11546.08    15883.42   2610.79 o
  -5  27   1     1072.97      483.83   1585.54 o
 -22  28   1      848.67     3181.77   3404.07 o
 -19  28   1     1022.31      351.38   1828.09 o
 -16  28   1    23009.34    28696.24   3262.48 o
 -13  28   1    55392.83    55523.49   4272.46 o
 -10  28   1    15119.55    12357.78   2501.59 o
  -7  28   1     1009.57     3333.67   1953.77 o
 -18  29   1     7921.20     9320.76   2550.91 o
 -15  29   1    76659.68    73241.62   4682.41 o
 -12  29   1    16277.87    14902.89   4076.20 o
  -9  29   1     5329.61     -230.24   1816.74 o
   0   1   2   201654.94   177248.06   3081.03 o
   1   2   2   462439.81   454388.34   7537.59 o
  -4   3   2   691335.75   742769.00  12379.71 o
  -1   3   2    97361.53    98719.37   1623.77 o
   2   3   2   235972.81   265476.13   5588.93 o
  -6   4   2     2753.29     2434.96   1215.74 o
  -3   4   2   284917.56   259062.56   3721.20 o
   0   4   2   374359.00   290697.53   5773.03 o
   3   4   2   110246.15    98228.38   3417.97 o
  -8   5   2    50779.23    44999.78   2674.63 o
  -5   5   2   474640.56   528897.75   6979.93 o
  -2   5   2    46629.41    48770.04   1436.55 o
   1   5   2    85027.97   101886.02   3268.61 o
   4   5   2   194012.50   207349.80   5707.03 o
 -10   6   2     9696.38     8503.24   1604.78 o
  -7   6   2    52636.16    60206.96   3077.56 o
  -4   6   2  2474890.00  2774889.25  30139.84 o
  -1   6   2    77694.82    72059.12   1850.18 o
   2   6   2     7025.36     9986.44   1497.10 o
   5   6   2    30963.55    27058.92   2452.32 o
 -12   7   2   108254.42   114105.97   4890.75 o
  -9   7   2   107503.50   113633.56   4449.61 o
  -6   7   2   295422.09   361415.63   5654.54 o
  -3   7   2  2536135.00  2446249.00  72885.42 o
   0   7   2    54178.94    64114.70   2844.83 o
   3   7   2   115626.53   115488.43   4369.72 o
 -14   8   2   225749.88   238604.75   7700.85 o
 -11   8   2   235146.25   227972.23   7023.51 o
  -8   8   2    14771.58     9630.42   1382.47 o
  -5   8   2  2689781.75  2595913.50  38167.27 o
  -2   8   2   692493.25   779825.31   9977.68 o
   1   8   2   290489.25   323303.69   7666.11 o
   4   8   2   120360.81   122584.88   4852.54 o
   7   8   2   994763.31   997098.50  20115.30 o
 -16   9   2   918747.81   894212.13  19048.92 o
 -13   9   2   122636.77   129139.46   5595.88 o
 -10   9   2   230399.80   232036.28   7193.71 o
  -7   9   2    60602.34    55644.63   1871.97 o
  -4   9   2  2890389.25  2872957.00  26013.58 o
  -1   9   2   111952.22   102255.19   2656.04 o
   2   9   2   190140.66   199430.13   6141.23 o
   5   9   2    78541.00    78182.55   4230.78 o
   8   9   2  1535034.50  1553643.75  29087.47 o
 -18  10   2   525199.13   530406.88  13925.44 o
 -15  10   2    12451.45    10681.15   2556.53 o
 -12  10   2     2507.92     5804.29   2000.76 o
  -9  10   2   127418.28   141019.64   4165.81 o
  -6  10   2  1639483.50  1753727.75  20042.55 o
  -3  10   2    59219.87    57029.12   1587.38 o
   0  10   2    42473.79    43176.17   2810.10 o
   3  10   2     5683.48     6169.02   1681.20 o
   6  10   2   537720.63   504924.94  12734.02 o
   9  10   2    77790.63    78245.08   5255.47 o
 -20  11   2    56620.76    56552.79   4988.01 o
 -17  11   2    99412.11   101764.45   5748.72 o
 -14  11   2     5033.32     6346.17   2216.12 o
 -11  11   2    23641.82    24845.46   2726.73 o
  -8  11   2     9299.81     7626.59   1198.30 o
  -5  11   2   458390.47   468622.53   5812.75 o
  -2  11   2   163371.14   176771.23   2944.26 o
   1  11   2    72404.44    75136.25   3900.79 o
   4  11   2     8553.36     4213.41   1851.40 o
   7  11   2   178678.88   169126.92   7242.34 o
  10  11   2    53702.14    59522.67   5130.43 o
 -22  12   2    27419.45    29778.70   4123.10 o
 -19  12   2    13255.79    15985.25   3265.13 o
 -16  12   2    85394.38    80704.34   5186.00 o
 -13  12   2   135404.88   135829.52   6328.80 o
 -10  12   2    13974.97    13265.37   1187.76 o
  -7  12   2   144935.00   122096.80   3326.57 o
  -4  12   2    51206.10    61580.20   1816.97 o
  -1  12   2    27426.38    27617.68   1725.51 o
   2  12   2    22660.27    19490.06   2518.32 o
   5  12   2    58633.57    54805.59   4175.20 o
   8  12   2     1642.74     2226.54   2157.07 o
  11  12   2    12545.04    10170.54   3115.77 o
 -24  13   2    12358.05    14102.59   3654.17 o
 -21  13   2    42517.55    36805.69   4432.24 o
 -18  13   2   112163.27   114599.20   6551.11 o
 -15  13   2    57227.30    50039.89   4439.19 o
 -12  13   2    64089.81    59247.59   2604.51 o
  -9  13   2   195540.92   192308.34   7060.08 o
  -6  13   2   120920.53   102395.55   2469.00 o
  -3  13   2    80017.88    72708.09   2338.45 o
   0  13   2    92714.39    90819.30   4522.56 o
   3  13   2   145261.53   131775.88   5957.13 o
   6  13   2    20036.01    16957.85   3133.14 o
   9  13   2    34284.91    28163.50   3893.84 o
  12  13   2    48996.62    41884.01   4932.43 o
 -26  14   2    10769.83     9538.35   3143.56 o
 -23  14   2    20993.31    24401.65   4098.78 o
 -20  14   2     9525.03    13359.25   3341.55 o
 -17  14   2   224477.97   210215.47   8722.07 o
 -14  14   2    37293.98    36711.90   3984.16 o
 -11  14   2    79355.48    88949.26   2655.72 o
  -8  14   2    14913.11    14372.60   1215.08 o
  -5  14   2   159975.56   154859.81   3255.76 o
  -2  14   2    57994.98    64677.07   1929.19 o
   1  14   2    95440.58    97745.55   5008.85 o
   4  14   2    17970.46    13828.18   2744.10 o
   7  14   2    31333.42    24377.34   3650.70 o
  10  14   2     2318.36     6346.17   2789.26 o
  13  14   2    13106.95    17649.08   4029.31 o
 -28  15   2    27972.42    32561.01   5050.53 o
 -25  15   2    11727.69    13477.35   3737.53 o
 -22  15   2    16549.81    16798.06   3619.43 o
 -19  15   2     5461.05     2723.26   2688.52 o
 -16  15   2   194039.53   202337.48   8412.93 o
 -13  15   2    60153.06    58877.52   2711.83 o
 -10  15   2   129328.48   126362.66   4492.67 o
  -7  15   2    13874.58    12842.23   1176.08 o
  -4  15   2   163206.59   153240.56   3171.14 o
  -1  15   2    73696.28    66681.04   2953.15 o
   2  15   2   199733.86   202361.80   7815.48 o
   5  15   2    23706.28    22317.53   3518.70 o
   8  15   2    25753.02    25176.26   3963.31 o
  11  15   2    15582.73    14474.26   3741.01 o
  14  15   2    55302.37    62718.33   6603.21 o
 -27  16   2    15587.47    15405.17   3998.05 o
 -24  16   2    28015.10    28278.13   4449.61 o
 -21  16   2    57741.81    58202.72   5460.41 o
 -18  16   2    15323.43    15085.61   3480.49 o
 -15  16   2   124694.09   118580.72   7596.65 o
 -12  16   2    88478.38    93019.16   2899.00 o
  -9  16   2    46217.43    48590.73   2401.48 o
  -6  16   2     8008.81     8039.76   1630.43 o
  -3  16   2   187269.92   170105.08   6667.18 o
   0  16   2    91771.88    86377.66   3419.51 o
   3  16   2     1976.32     4762.23   2368.96 o
   6  16   2    21651.96    21622.82   3619.43 o
   9  16   2    42868.36    41845.80   4883.80 o
  12  16   2    29703.09    31077.81   4894.23 o
 -29  17   2    10041.17    11382.81   3956.37 o
 -26  17   2       98.98     2327.27   2869.15 o
 -23  17   2    37268.49    36406.23   4755.28 o
 -20  17   2    17762.65    21285.88   4025.84 o
 -17  17   2    36838.80    34419.36   4334.98 o
 -14  17   2    23074.59    22130.51   1776.25 o
 -11  17   2    48658.70    42982.22   2572.29 o
  -8  17   2    93380.45    91534.52   2737.33 o
  -5  17   2    89955.35    91352.60   4078.44 o
  -2  17   2    68845.53    68028.10   3198.78 o
   1  17   2    49962.03    43594.28   4388.82 o
   4  17   2    55137.80    64205.01   5262.42 o
   7  17   2    41016.88    39553.26   4727.49 o
  10  17   2    22002.44    23661.79   4442.66 o
 -28  18   2    68992.78    71579.34   6881.09 o
 -25  18   2    34475.73    37351.03   5040.11 o
 -22  18   2    14964.32    19076.71   4112.68 o
 -19  18   2      235.12     1552.67   2601.69 o
 -16  18   2   233392.03   230073.75  11740.59 o
 -13  18   2     9330.72     9235.81   1464.40 o
 -10  18   2    26423.87    28249.29   1806.20 o
  -7  18   2    13043.73    15192.14   1398.65 o
  -4  18   2   151825.73   152325.64   4656.89 o
  -1  18   2    25477.28    29157.71   2427.76 o
   2  18   2     9200.76     8558.81   2587.79 o
   5  18   2    30321.01    36461.80   4383.61 o
   8  18   2     2326.82       13.89   2441.90 o
  11  18   2    25757.46    16457.66   4258.57 o
 -27  19   2    63568.83    59123.21   6339.22 o
 -24  19   2    80477.58    77953.30   6672.68 o
 -21  19   2     9720.27    10594.31   3508.28 o
 -18  19   2    80809.66    92684.60   6690.05 o
 -15  19   2   387693.63   399257.34   9720.43 o
 -12  19   2    95504.07    91355.41   3133.15 o
  -9  19   2    25814.02    25002.50   1719.03 o
  -6  19   2    57900.88    60467.50   2842.60 o
  -3  19   2   353993.50   367402.41   7742.66 o
   0  19   2    24478.18    18192.89   2198.25 o
   3  19   2     8610.55    11004.19   2810.10 o
   6  19   2    37464.21    39112.12   4769.18 o
   9  19   2    88182.28    84434.94   7033.93 o
 -29  20   2   203886.78   218743.03  11334.18 o
 -26  20   2    10461.60    13581.56   4074.47 o
 -23  20   2    32712.95    34763.24   4991.48 o
 -20  20   2     7510.92     6033.55   3251.24 o
 -17  20   2   654892.88   683471.63  32868.42 o
 -14  20   2   118051.48   114288.07   3594.86 o
 -11  20   2   119157.24   118419.84   3540.65 o
  -8  20   2     4136.47     5762.78   1377.13 o
  -5  20   2   496967.06   484301.22  18185.76 o
  -2  20   2   158977.78   160952.63   5112.29 o
   1  20   2    41712.52    37989.74   3371.08 o
   4  20   2    32448.66    31282.75   4338.46 o
   7  20   2    87250.95    82899.63   6954.04 o
 -28  21   2   100271.39    99857.48   8089.89 o
 -25  21   2    23284.52    25322.14   4856.02 o
 -22  21   2    39893.30    37750.49   5036.64 o
 -19  21   2   107357.63   114699.93   7617.48 o
 -16  21   2   433839.44   429756.06  10290.38 o
 -13  21   2    40638.15    42529.27   2416.50 o
 -10  21   2    97809.55    91407.64   3181.21 o
  -7  21   2   130432.42   128283.66   6120.38 o
  -4  21   2   548886.25   543596.25  10728.05 o
  -1  21   2    41836.95    46018.29   3237.34 o
   2  21   2    28001.75    29782.77   2767.65 o
   5  21   2    13815.96    12897.27   3428.39 o
 -27  22   2     3856.24     2240.44   3067.14 o
 -24  22   2     3787.26     6231.54   3369.34 o
 -21  22   2    10250.26    14564.57   4029.31 o
 -18  22   2   292433.38   290561.47   7698.48 o
 -15  22   2    36441.71    39290.54   3147.88 o
 -12  22   2     8390.51    14016.79   3107.30 o
  -9  22   2     3007.34     2720.55   1515.58 o
  -6  22   2   365090.25   353174.72  12176.52 o
  -3  22   2    54679.24    52932.39   3362.21 o
   0  22   2    33397.56    33282.39   3895.58 o
   3  22   2     4880.88     1693.11   1570.99 o
   6  22   2   118467.97   100117.99   7277.08 o
 -26  23   2       46.36     3647.22   3240.82 o
 -23  23   2      498.85    -2570.42   2570.42 o
 -20  23   2     5770.37     7926.63   3664.59 o
 -17  23   2    53244.90    59683.42  13501.67 o
 -14  23   2    14774.64    14713.85   2313.71 o
 -11  23   2    10708.64    11672.64   2177.95 o
  -8  23   2     6899.98     6340.71   1849.17 o
  -5  23   2    91107.20    94564.00   4281.14 o
  -2  23   2    47933.80    44616.08   3276.91 o
   1  23   2     6731.10     7172.92   1963.20 o
   4  23   2     8571.49     9357.39   2193.76 o
 -25  24   2    39538.97    53954.58   6426.06 o
 -22  24   2    14263.64    16773.75   4314.14 o
 -19  24   2    56920.46    59785.39   4002.88 o
 -16  24   2    15395.71    16976.36   2503.74 o
 -13  24   2    48274.99    51230.62   3531.35 o
 -10  24   2    11347.78    15473.36   2331.07 o
  -7  24   2    51101.67    53678.55   3510.24 o
  -4  24   2     4064.92     5257.78   1867.90 o
  -1  24   2     4912.87     6250.17   3075.82 o
   2  24   2     7805.84    10369.49   2179.47 o
 -24  25   2    19011.72    19371.96   4592.03 o
 -21  25   2    21755.67    24905.32   4678.87 o
 -18  25   2    52984.67    60492.05   4052.43 o
 -15  25   2     3094.28     7104.20   2073.40 o
 -12  25   2    32483.21    30000.12   2908.76 o
  -9  25   2    19082.27    16624.34   2919.51 o
  -6  25   2    33805.59    34798.39   5305.84 o
  -3  25   2     5474.47     9269.27   2154.14 o
   0  25   2    33408.74    31982.38   3142.59 o
 -23  26   2      304.42    -2372.43   2823.99 o
 -20  26   2    27607.78    29670.09   3216.42 o
 -17  26   2    48006.18    54445.70   9552.25 o
 -14  26   2    10887.60     8626.85   2210.83 o
 -11  26   2    11610.21    11105.13   2308.22 o
  -8  26   2    16061.43    19187.29   2623.01 o
  -5  26   2    19923.53    20675.73   2834.41 o
  -2  26   2    12798.13    10572.29   2348.03 o
 -22  27   2     6030.89     9538.35   4081.42 o
 -19  27   2     5826.71     6839.31   2237.08 o
 -16  27   2    25869.13    28456.79   3168.37 o
 -13  27   2    30786.61    24405.99   2920.25 o
 -10  27   2    26635.75    26958.00   2993.55 o
  -7  27   2    10656.99     9856.34   2284.75 o
  -4  27   2     2417.69     1119.47   1816.90 o
 -21  28   2    17476.85    10553.21   2595.97 o
 -18  28   2     2703.17     4732.69   1990.83 o
 -15  28   2    66961.14    60111.47   4202.35 o
 -12  28   2    26367.18    23274.45   3011.31 o
  -9  28   2     3810.68     1144.11   1676.54 o
  -6  28   2     3691.27     3122.68   2032.68 o
 -20  29   2    16623.79    18281.60   3063.93 o
 -17  29   2    12013.70    12196.03   2751.24 o
 -14  29   2    31855.79    34378.38   6481.64 o
 -11  29   2     5382.23     2428.01   1917.03 o
   1   1   3   305929.63   308218.09   5210.32 o
  -1   2   3   257810.66   232359.33   4206.46 o
   2   2   3   251545.53   259268.88   5026.22 o
  -3   3   3   574902.00   627746.00  18074.58 o
   0   3   3   685923.13   663276.94  10771.46 o
   3   3   3   490052.41   511021.03   9305.63 o
  -5   4   3    22026.15    23231.07   1663.83 o
  -2   4   3     7709.49     8110.40    689.97 o
   1   4   3    38682.84    34613.88   1774.98 o
   4   4   3  1805943.88  1652639.88  27034.60 o
  -7   5   3   461669.22   490072.06   9607.83 o
  -4   5   3   415380.94   533221.81   6919.37 o
  -1   5   3    58285.35    66949.40   1629.68 o
   2   5   3   626625.75   661453.31  11973.31 o
   5   5   3   452143.50   443193.09   9718.98 o
  -9   6   3   322486.75   296147.50   7297.92 o
  -6   6   3    58092.03    47416.46   1845.18 o
  -3   6   3   384017.34   444388.53   9845.77 o
   0   6   3     9730.63     5338.84   1208.79 o
   3   6   3   471202.78   459185.28   9698.14 o
   6   6   3    51615.73    50088.52   3362.39 o
 -11   7   3    47223.84    46156.47   3056.72 o
  -8   7   3     2309.55      298.72   1191.43 o
  -5   7   3   440973.47   396558.44   7942.28 o
  -2   7   3   491657.25   486266.69   6603.83 o
   1   7   3     1469.55     3681.96   1160.16 o
   4   7   3    14004.39    16551.44   1993.81 o
   7   7   3   172603.98   188630.86   6634.47 o
 -13   8   3    95281.44   100385.45   4713.60 o
 -10   8   3    16587.86    14526.37   2118.86 o
  -7   8   3     4006.66     3726.69    891.34 o
  -4   8   3  2735937.00  2431759.00  26778.44 o
  -1   8   3    10549.46    10534.88    940.19 o
   2   8   3    45000.69    42453.67   2730.21 o
   5   8   3    32189.72    33616.97   2803.15 o
   8   8   3  1076452.75  1035255.38  20973.27 o
 -15   9   3   110324.81   109843.92   5384.00 o
 -12   9   3   286215.06   286609.16   8267.04 o
  -9   9   3   397048.88   373595.38   6355.95 o
  -6   9   3   539777.13   458717.88  10095.86 o
  -3   9   3   454231.78   414045.13   9173.64 o
   0   9   3   215837.22   203490.70   5811.24 o
   3   9   3    89471.80    85730.56   4053.63 o
   6   9   3   269460.50   266896.81   8214.93 o
   9   9   3   264510.78   275820.31   9441.10 o
 -17  10   3   274678.88   262815.38   9170.16 o
 -14  10   3    20829.33    23373.48   2858.73 o
 -11  10   3   143081.84   154100.38   6012.71 o
  -8  10   3    12699.40    11989.79   1270.00 o
  -5  10   3   871903.75   864040.44  11283.61 o
  -2  10   3    82789.77    91363.85   2597.39 o
   1  10   3   115089.21   113522.41   4605.92 o
   4  10   3    38718.68    46934.54   3515.23 o
   7  10   3   422792.88   405505.13  11379.33 o
  10  10   3    13002.19    12209.51   2966.41 o
 -19  11   3    43645.00    40195.86   4255.09 o
 -16  11   3    55783.72    63923.65   4581.61 o
 -13  11   3    25319.17    24002.20   3049.77 o
 -10  11   3   211926.91   228704.81   6092.59 o
  -7  11   3   183897.64   162475.31   4480.87 o
  -4  11   3    56886.15    58304.47   4927.22 o
  -1  11   3   190960.31   190551.11   4115.93 o
   2  11   3    35023.86    44124.44   3327.66 o
   5  11   3    17464.83    16367.34   2622.53 o
   8  11   3    25593.76    26867.87   3417.97 o
  11  11   3    75591.94    69408.38   5564.62 o
 -21  12   3    64303.25    69946.78   5491.67 o
 -18  12   3    64398.59    70179.50   5144.32 o
 -15  12   3   185729.97   182128.39   7346.55 o
 -12  12   3    32377.89    30355.31   3223.45 o
  -9  12   3   443708.44   474248.22   7886.29 o
  -6  12   3   372008.88   353281.56   6159.34 o
  -3  12   3   425776.00   425356.94   6951.91 o
   0  12   3    74651.89    81041.28   4109.20 o
   3  12   3    88070.08    88498.98   4744.86 o
   6  12   3    70823.41    66601.76   4696.23 o
   9  12   3   144159.91   143690.14   7360.44 o
  12  12   3     8579.90    11466.17   3338.08 o
 -23  13   3     7827.77     8927.01   3008.09 o
 -20  13   3    13151.63    16266.61   3421.44 o
 -17  13   3   116833.54   125978.53   6665.73 o
 -14  13   3    59195.87    51564.78   4196.04 o
 -11  13   3    80926.34    80013.95   3763.59 o
  -8  13   3    56558.32    55707.47   2513.84 o
  -5  13   3   113478.47   105624.71   3191.11 o
  -2  13   3   172052.94   171925.89   4167.27 o
   1  13   3    40300.49    41373.40   3303.34 o
   4  13   3    74014.85    79255.88   4842.12 o
   7  13   3    38028.18    43047.64   4341.93 o
  10  13   3     8090.67     6679.63   2823.99 o
  13  13   3     4437.72     7638.33   3167.87 o
 -25  14   3      475.13      989.96   2719.79 o
 -22  14   3       31.48      889.23   2636.42 o
 -19  14   3    86186.30    77119.65   5720.93 o
 -16  14   3   140787.69   144308.44   7026.98 o
 -13  14   3    21066.14    22310.72   2074.79 o
 -10  14   3    28805.10    26380.39   3004.62 o
  -7  14   3   255815.22   263778.78   6042.24 o
  -4  14   3    84545.56    76807.62   2862.66 o
  -1  14   3    23323.54    26713.25   1957.57 o
   2  14   3   118668.73   114248.38   5641.04 o
   5  14   3    86064.53    88769.91   5470.83 o
   8  14   3     6549.07     4185.62   2539.16 o
  11  14   3     2844.64     5300.63   2862.20 o
  14  14   3    45072.05    45909.84   5665.35 o
 -27  15   3    22003.33    21622.82   4307.20 o
 -24  15   3     6688.16     6419.11   3028.93 o
 -21  15   3   168002.88   157285.59   8242.72 o
 -18  15   3     8326.22     8437.24   3067.14 o
 -15  15   3   150772.47   158577.75   7506.33 o
 -12  15   3   104538.88   100315.98   5588.93 o
  -9  15   3   214848.36   210898.02   5181.62 o
  -6  15   3    63144.44    63025.14   2775.74 o
  -3  15   3   194736.00   196395.05   8308.72 o
   0  15   3   229955.97   223071.83   9659.93 o
   3  15   3    11916.98    13852.50   2747.57 o
   6  15   3    74139.53    72805.52   5404.84 o
   9  15   3    37135.76    37552.50   4560.76 o
  12  15   3    39209.63    46392.67   5578.51 o
 -29  16   3    19095.96    24443.34   4793.49 o
 -26  16   3     5335.61     8357.35   3424.92 o
 -23  16   3    46747.49    47761.25   5224.21 o
 -20  16   3   428140.50   446430.44  13981.02 o
 -17  16   3    55604.73    55472.52   4970.64 o
 -14  16   3    59662.29    58498.47   3173.87 o
 -11  16   3    21840.49    24803.15   2157.44 o
  -8  16   3  1123815.88  1130061.13  15490.05 o
  -5  16   3    53316.91    57607.28   5849.45 o
  -2  16   3    56532.49    48450.65   2632.98 o
   1  16   3    29258.32    29007.58   3299.87 o
   4  16   3   465674.38   439813.34  13084.84 o
   7  16   3     3280.34       79.89   1882.66 o
  10  16   3    20933.04    24891.43   4244.67 o
  13  16   3    38456.34    37705.33   5408.31 o
 -28  17   3     5490.89     7218.03   3327.66 o
 -25  17   3    14380.57    13557.25   3831.32 o
 -22  17   3   195418.47   202368.73   9659.93 o
 -19  17   3    51515.99    46837.28   5033.17 o
 -16  17   3    38351.26    32460.28   4411.40 o
 -13  17   3    29772.05    30635.60   3133.14 o
 -10  17   3   367057.81   374978.66   7606.75 o
  -7  17   3   210596.08   211477.38   5335.91 o
  -4  17   3   119168.47   127721.55   4482.61 o
  -1  17   3    52284.96    51005.04   4117.89 o
   2  17   3   122963.53   114769.41   6353.11 o
   5  17   3   157589.41   149418.02   7600.12 o
   8  17   3    27566.84    24943.53   4102.26 o
  11  17   3    14356.16    17944.33   4220.36 o
 -27  18   3    22456.92    28503.91   4897.70 o
 -24  18   3    61351.96    64253.64   5981.44 o
 -21  18   3   108873.75   122828.02   7457.70 o
 -18  18   3     9488.94    10781.88   3494.39 o
 -15  18   3    49505.93    47518.14   3072.70 o
 -12  18   3    55608.09    58865.39   3168.91 o
  -9  18   3   273707.41   274655.94   6464.26 o
  -6  18   3    31770.33    33103.84   3949.42 o
  -3  18   3    52089.71    55454.21   6287.12 o
   0  18   3     9340.76     8011.15   1693.74 o
   3  18   3   180301.50   153707.84   7548.01 o
   6  18   3    61346.57    54201.20   5245.05 o
   9  18   3     8100.28     6179.44   2976.83 o
 -26  19   3    35902.54    32446.39   5227.69 o
 -23  19   3     3748.86     4043.21   3074.09 o
 -20  19   3      562.00      448.09   2584.32 o
 -17  19   3   136660.72   138406.88   7638.33 o
 -14  19   3    82676.30    79244.27   3879.95 o
 -11  19   3     8703.84     8043.13   3676.75 o
  -8  19   3     9870.85     8407.08   1723.66 o
  -5  19   3   135408.53   134617.97   4550.05 o
  -2  19   3    80686.87    79848.38   5439.57 o
   1  19   3     6193.74     7544.04   1769.99 o
   4  19   3    33649.68    37986.69   4432.24 o
   7  19   3    30583.82    30720.03   4612.87 o
  10  19   3    31484.64    34363.78   5227.69 o
 -28  20   3   119880.00   110132.22   8148.94 o
 -25  20   3    28643.74    31234.12   5102.64 o
 -22  20   3    14228.60    17346.88   4123.10 o
 -19  20   3     8982.82    11091.03   3574.28 o
 -16  20   3   444209.69   462983.31   9635.72 o
 -13  20   3    16459.20    18391.30   2279.21 o
 -10  20   3    27068.50    25466.90   2421.27 o
  -7  20   3     6790.48     6082.83   3515.23 o
  -4  20   3   411348.66   415886.16  13484.30 o
  -1  20   3      815.90     -554.44   1226.85 o
   2  20   3      405.39      -75.29   1321.68 o
   5  20   3    19844.01    21105.26   3873.00 o
   8  20   3   102673.94   102570.31   7634.85 o
 -27  21   3     6279.00     8412.93   3675.01 o
 -24  21   3    42970.14    54906.33   6005.76 o
 -21  21   3    57742.44    59140.58   5804.29 o
 -18  21   3   195253.16   208788.77   6508.57 o
 -15  21   3    67843.27    69895.22   3821.22 o
 -12  21   3   117136.85   117715.70   9454.99 o
  -9  21   3    60682.73    58478.09   3364.62 o
  -6  21   3   205005.30   201482.19   5837.05 o
  -3  21   3   123246.55   126574.63   4666.98 o
   0  21   3    59285.59    55029.20   3295.65 o
   3  21   3    11133.02    15133.17   4861.23 o
   6  21   3    43079.77    36392.33   4817.81 o
 -26  22   3     6602.79    10420.63   3730.59 o
 -23  22   3    17907.44    25402.04   4623.29 o
 -20  22   3     3138.91     4407.93   3098.40 o
 -17  22   3   173625.41   185282.64  16323.93 o
 -14  22   3    58762.77    57001.07   3507.58 o
 -11  22   3    40374.85    44789.15   3181.51 o
  -8  22   3      716.70    -1269.76   1342.53 o
  -5  22   3   169860.92   172525.69   5522.13 o
  -2  22   3    25535.94    22072.05   2463.48 o
   1  22   3    22665.78    21753.08   2520.58 o
   4  22   3       18.41     -217.81   1452.83 o
 -25  23   3     2637.94     4873.38   3223.45 o
 -22  23   3    37016.75    33974.74   5012.33 o
 -19  23   3    53297.30    56573.89   3873.98 o
 -16  23   3     5498.21     4455.03   1904.38 o
 -13  23   3    16858.31    23945.39   2723.74 o
 -10  23   3    29926.01    32928.39   2835.65 o
  -7  23   3    33259.25    29450.81   3001.14 o
  -4  23   3    15420.05    15001.20   2589.53 o
  -1  23   3    23915.79    24677.35   4413.14 o
   2  23   3       94.51    -1259.55   1259.55 o
 -27  24   3     7968.63    10066.33   3966.79 o
 -24  24   3     3930.54     3358.92   3449.23 o
 -21  24   3    21548.40    23158.13   4466.98 o
 -18  24   3    84451.16    89019.19  11856.94 o
 -15  24   3    45316.41    48137.03   6830.73 o
 -12  24   3     8848.10     8090.65   2051.02 o
  -9  24   3    28840.65    37130.07   3047.83 o
  -6  24   3   101784.94   107366.09   4622.84 o
  -3  24   3    53207.57    50704.59   3463.15 o
   0  24   3     5929.90     2898.59   1686.28 o
   3  24   3     8080.90    10326.85   3362.39 o
 -26  25   3     5928.41     9031.22   3852.16 o
 -23  25   3     2296.90     1125.43   3070.61 o
 -20  25   3    39592.79    47076.64   5166.90 o
 -17  25   3    43657.41    44977.68   3591.98 o
 -14  25   3    17307.23    18541.08   2636.25 o
 -11  25   3     3020.18      652.78   1559.38 o
  -8  25   3    36713.24    30990.92   3866.06 o
  -5  25   3    56850.65    56083.86   5175.58 o
  -2  25   3     5987.83     5567.03   2048.23 o
   1  25   3     2083.10     2782.90   1693.63 o
 -25  26   3     1538.27      263.99   3282.50 o
 -22  26   3     1297.12     4077.94   3338.08 o
 -19  26   3    55267.79    63366.28   4242.86 o
 -16  26   3    28853.17    28921.62   3095.82 o
 -13  26   3      949.99     1778.46   1695.09 o
 -10  26   3     7766.95     5878.72   2083.91 o
  -7  26   3    81855.00    85723.84   4518.47 o
  -4  26   3     6909.38     7127.44   2014.04 o
  -1  26   3     1152.85     2624.67   1887.38 o
 -24  27   3     5386.30     1844.45   3647.22 o
 -21  27   3    49817.09    39596.85   3691.59 o
 -18  27   3     2594.80     -638.35   1731.92 o
 -15  27   3    16196.39    17898.21   2833.90 o
 -12  27   3    25400.50    24433.06   2962.60 o
  -9  27   3    15940.92    15968.04   2620.90 o
  -6  27   3     9158.24    11174.47   2406.56 o
  -3  27   3    10362.81    17398.99   3869.53 o
 -20  28   3    99706.96   100737.16   5290.98 o
 -17  28   3    14984.12    19605.69   2948.57 o
 -14  28   3    31813.87    32564.73   3454.44 o
 -11  28   3     2920.21     2120.97   1854.01 o
  -8  28   3   116696.06   118890.13   5510.40 o
 -19  29   3    21902.31    23354.37   3236.22 o
 -16  29   3    29838.29    35603.02   6243.70 o
 -13  29   3     7821.71     7506.05   2384.95 o
 -10  29   3    66284.66    62174.00   4352.96 o
  -3   2   4   126888.13   150536.50   3056.72 o
   0   2   4    26367.72    23616.63   1125.43 o
  -5   3   4    20828.07    23467.27   1545.73 o
  -2   3   4   537446.13   594928.94   6911.91 o
   1   3   4   113552.78   128924.10   3143.56 o
  -7   4   4  1766764.75  1785454.25  28024.56 o
  -4   4   4   266496.44   265677.56   5276.31 o
  -1   4   4   455180.34   574713.94   9234.41 o
   2   4   4   893307.63   991537.38  16297.87 o
  -9   5   4  1538857.00  1419061.25  23797.26 o
  -6   5   4    88552.05   102803.04   3324.18 o
  -3   5   4    78681.80    72149.28   1854.39 o
   0   5   4     3411.73     4810.86    930.91 o
   3   5   4  1889783.00  1800609.25  29139.57 o
 -11   6   4    95459.72   100649.45   4182.15 o
  -8   6   4   724239.00   821253.75  14936.24 o
  -5   6   4    22707.04    23694.07   2124.07 o
  -2   6   4    24976.59    31536.35   1257.10 o
   1   6   4   162225.89   167782.64   4560.76 o
   4   6   4   693854.38   666312.81  13116.11 o
 -13   7   4    98732.09   108339.87   4744.86 o
 -10   7   4    45356.69    51651.61   3153.98 o
  -7   7   4    85871.20   100288.20   3817.43 o
  -4   7   4    63560.91    72840.27   2048.16 o
  -1   7   4    12942.35    14020.26    974.25 o
   2   7   4   131411.13   138392.98   4546.87 o
   5   7   4    35006.82    35079.33   2667.68 o
 -15   8   4    52553.45    45069.25   3581.23 o
 -12   8   4    55627.51    60008.96   3567.33 o
  -9   8   4    71663.18    63357.46   3466.60 o
  -6   8   4    84137.20   108683.82   3471.81 o
  -3   8   4    85822.08    80822.45   3049.77 o
   0   8   4    11230.55     9503.62   1448.47 o
   3   8   4    37527.63    41974.32   2810.10 o
   6   8   4    34307.89    31678.73   2841.36 o
 -17   9   4    98654.23   105661.77   5755.66 o
 -14   9   4   241570.84   259314.03   8072.52 o
 -11   9   4    92257.05   106491.94   4790.02 o
  -8   9   4   274944.81   257340.97   4936.56 o
  -5   9   4    61280.44    68161.28   4225.57 o
  -2   9   4   120363.11   130169.94   2991.20 o
   1   9   4    37303.88    34992.49   2521.79 o
   4   9   4   148313.67   126767.03   5137.37 o
   7   9   4   121099.25   121619.23   5675.77 o
 -19  10   4    40783.65    37816.49   3879.95 o
 -16  10   4     3276.63     5741.77   2157.07 o
 -13  10   4    89858.99    73354.33   4553.82 o
 -10  10   4     3772.65     4578.13   1729.83 o
  -7  10   4   144360.72   134794.11   6604.95 o
  -4  10   4    57895.42    66159.12   2226.51 o
  -1  10   4   245683.31   245106.86   4579.98 o
   2  10   4    21980.20    26697.67   2497.48 o
   5  10   4    90551.97    84487.04   4592.03 o
   8  10   4    14180.10    13185.58   2747.57 o
 -21  11   4   157625.42   165351.17   7832.84 o
 -18  11   4    17322.16    18444.52   3060.19 o
 -15  11   4    93368.98    93514.78   5342.31 o
 -12  11   4    24962.95    23425.59   2855.25 o
  -9  11   4   435408.72   476439.41  11051.08 o
  -6  11   4    66714.04    63807.46   2419.81 o
  -3  11   4   318952.81   315615.13   5554.75 o
   0  11   4    10139.82     8805.44   1719.40 o
   3  11   4    51443.16    53343.23   3626.38 o
   6  11   4    24253.29    23050.45   3053.25 o
   9  11   4   166623.14   174854.80   7749.48 o
 -23  12   4     3938.41    -1865.29   2021.60 o
 -20  12   4    51795.48    48772.05   4748.34 o
 -17  12   4    30107.08    34738.93   3782.69 o
 -14  12   4    30566.94    30424.78   3511.75 o
 -11  12   4     5687.33     7763.37   1879.19 o
  -8  12   4    62038.79    50764.20   2523.53 o
  -5  12   4   200939.59   199751.30   4345.62 o
  -2  12   4    17179.71    16490.24   3315.50 o
   1  12   4    59495.37    58800.17   3772.27 o
   4  12   4    80052.63    75674.66   4595.50 o
   7  12   4   128293.01   135218.16   6742.15 o
  10  12   4    20584.46    27586.89   3841.74 o
 -25  13   4    22307.68    21681.87   4098.78 o
 -22  13   4    14786.52    12487.39   3258.19 o
 -19  13   4    63713.18    61829.10   5036.64 o
 -16  13   4   135758.91   149529.17   6905.41 o
 -13  13   4    96132.16    99572.65   5599.35 o
 -10  13   4    34872.06    30395.89   2053.25 o
  -7  13   4   145668.13   148693.31   5125.22 o
  -4  13   4   146521.11   163036.19   5411.78 o
  -1  13   4    68021.84    66022.45   2604.20 o
   2  13   4    70057.25    59769.29   4043.21 o
   5  13   4    18283.49    15606.64   2820.52 o
   8  13   4    78866.64    63374.83   5040.11 o
  11  13   4    18963.99    19667.21   3720.17 o
 -27  14   4    19287.74    24821.95   4553.82 o
 -24  14   4     6128.13     6134.28   2737.15 o
 -21  14   4    85994.72    92177.46   6450.37 o
 -18  14   4    83836.06    79433.02   5807.77 o
 -15  14   4    64349.56    63774.29   4988.01 o
 -12  14   4    35048.95    38423.79   2435.17 o
  -9  14   4    14958.10    16027.38   3072.35 o
  -6  14   4   282684.31   298569.81   6542.42 o
  -3  14   4    25141.83    23194.78   4937.65 o
   0  14   4    31960.44    29618.29   3211.29 o
   3  14   4    10217.32    13637.14   2636.42 o
   6  14   4   152985.72   151648.03   7266.66 o
   9  14   4    28253.45    25099.84   3959.84 o
  12  14   4    23302.99    31630.10   4720.55 o
 -29  15   4    22421.82    19514.38   4460.03 o
 -26  15   4     2673.49     -587.03   2671.16 o
 -23  15   4    14872.65    15519.80   3560.38 o
 -20  15   4   468024.88   486553.34  14317.95 o
 -17  15   4    25124.85    19375.43   3570.80 o
 -14  15   4    64143.38    60026.33   4755.28 o
 -11  15   4     2746.77     2308.99   1403.79 o
  -8  15   4   979700.38   988420.56  33545.75 o
  -5  15   4     5975.43     6313.55   1307.37 o
  -2  15   4    82000.35    82548.03   3200.43 o
   1  15   4    74297.88    78780.00   4710.13 o
   4  15   4   326912.13   344103.28  10931.25 o
   7  15   4    17747.97    17676.87   3390.18 o
  10  15   4     1699.25    -1743.72   1872.24 o
  13  15   4    47611.93    46847.70   5668.83 o
 -28  16   4    19114.60    18962.08   4282.88 o
 -25  16   4     4776.79     6631.00   3122.72 o
 -22  16   4   339113.63   317544.53  11928.15 o
 -19  16   4   306119.13   331991.03  11664.17 o
 -16  16   4    42911.63    46149.52   4605.92 o
 -13  16   4   112479.27   111710.67   4167.55 o
 -10  16   4   660296.25   666867.81  10870.57 o
  -7  16   4   852773.13   828189.06  12382.52 o
  -4  16   4    55771.97    53126.16   2751.80 o
  -1  16   4    36330.72    41399.02   2494.29 o
   2  16   4   173261.63   167862.55   7280.55 o
   5  16   4   408043.88   393840.94  12456.13 o
   8  16   4    11175.36     6391.32   2678.10 o
  11  16   4    20226.18    19434.48   4088.36 o
 -27  17   4    14621.00    19153.13   4234.25 o
 -24  17   4    17488.66    19792.26   3973.74 o
 -21  17   4   499860.78   510301.97  15380.86 o
 -18  17   4     7377.00     5029.69   3046.30 o
 -15  17   4    89577.98    95597.02   7405.60 o
 -12  17   4    25778.68    27277.53   2405.53 o
  -9  17   4  1286409.25  1252532.50  17264.61 o
  -6  17   4    37911.81    36710.21   2401.10 o
  -3  17   4   117988.34   119525.16   5938.03 o
   0  17   4    14327.96    15638.59   1939.63 o
   3  17   4   563348.94   549202.19  14759.09 o
   6  17   4    37463.05    41668.65   4550.34 o
   9  17   4    22036.57    24092.51   4359.30 o
  12  17   4     7633.33     8201.04   3313.76 o
 -29  18   4     4414.08     6954.04   3185.24 o
 -26  18   4    15062.20    23585.37   4532.98 o
 -23  18   4    70835.74    67744.55   6002.29 o
 -20  18   4   139549.97   144502.95   7853.69 o
 -17  18   4    10142.75    10490.11   3549.96 o
 -14  18   4     5581.67      899.17   1497.63 o
 -11  18   4   136657.47   144315.81   8916.59 o
  -8  18   4   389181.81   371817.91   7825.89 o
  -5  18   4    52903.20    55210.52   4103.99 o
  -2  18   4      240.96     1819.11   1261.98 o
   1  18   4    66400.94    65855.16   3278.07 o
   4  18   4   291646.94   279578.69  10365.06 o
   7  18   4    29802.47    31734.31   4498.24 o
  10  18   4     4590.94     3654.17   2587.79 o
 -28  19   4     6453.60     9298.68   3758.38 o
 -25  19   4    32491.64    34419.36   5113.06 o
 -22  19   4    27520.39    24707.33   4383.61 o
 -19  19   4    13135.56    12407.50   3490.91 o
 -16  19   4    18812.02    18188.27   2375.00 o
 -13  19   4    15599.38    16040.22   2173.86 o
 -10  19   4    62738.41    61937.99   3343.99 o
  -7  19   4    16984.54    18691.18   2117.68 o
  -4  19   4    15084.12    16854.20   2042.28 o
  -1  19   4     2722.75     2071.18   1381.88 o
   2  19   4    87721.61    87726.80   7568.85 o
   5  19   4    15341.55     8746.39   2837.89 o
   8  19   4     7088.80    13519.04   3866.06 o
 -27  20   4     6760.70     7416.02   3390.18 o
 -24  20   4     8840.68    11907.31   3761.85 o
 -21  20   4    51011.32    50679.02   5568.09 o
 -18  20   4     2505.65     1448.47   2681.58 o
 -15  20   4    33867.29    30619.87   2790.57 o
 -12  20   4    40550.18    40077.60   3115.77 o
  -9  20   4    54709.41    52082.99   3117.86 o
  -6  20   4     4047.75     6136.23   3214.77 o
  -3  20   4    22240.62    23404.58   2305.34 o
   0  20   4     4907.02     3457.63   1463.57 o
   3  20   4    17330.63    20935.47   2454.26 o
   6  20   4    17307.13    19635.95   4001.52 o
 -26  21   4    32178.32    32543.64   5123.48 o
 -23  21   4    48031.57    41797.17   5401.36 o
 -20  21   4    60306.02    63149.05   6009.23 o
 -17  21   4    44754.25    46047.97   8246.20 o
 -14  21   4    21728.70    24446.76   2600.32 o
 -11  21   4    79562.86    76955.98  11662.43 o
  -8  21   4    70887.56    63501.79   7209.34 o
  -5  21   4    77410.63    76064.05   3628.76 o
  -2  21   4    20166.81    19373.33   2220.36 o
   1  21   4    28725.67    24767.83   2537.47 o
   4  21   4    21060.24    22647.97   2808.36 o
   7  21   4    19111.57    10375.48   3383.23 o
 -25  22   4     4940.03     5550.73   3473.55 o
 -22  22   4    32519.73    36913.36   5102.64 o
 -19  22   4    14459.75    24992.16   4460.03 o
 -16  22   4      105.73     1520.28   1599.22 o
 -13  22   4    58889.85    57830.88   3614.52 o
 -10  22   4    35546.30    37300.45   2954.40 o
  -7  22   4    10861.96    13728.94   2080.37 o
  -4  22   4     3922.60     3742.16   1532.56 o
  -1  22   4    56602.68    55012.45   4088.36 o
   2  22   4     7218.69     3686.01   3152.24 o
   5  22   4     3907.17     2588.44   1699.52 o
 -27  23   4     3503.29     1417.21   3129.66 o
 -24  23   4     2211.51      277.88   3063.67 o
 -21  23   4    71553.70    77279.43   6592.79 o
 -18  23   4    25157.23    23820.86   2831.96 o
 -15  23   4    38580.13    37569.48   3149.67 o
 -12  23   4      931.77     4221.77   1769.10 o
  -9  23   4    46480.96    48167.14   3257.42 o
  -6  23   4    25853.62    27546.60   2707.91 o
  -3  23   4    61427.04    61707.93   3719.42 o
   0  23   4      191.74     2535.56   1603.04 o
   3  23   4     3019.11     4405.91   1784.39 o
 -26  24   4    15356.83    15915.78   4376.67 o
 -23  24   4     1347.29    -2723.26   2862.20 o
 -20  24   4    39364.86    44176.54   5415.26 o
 -17  24   4    47545.66    50891.34   3718.36 o
 -14  24   4     6937.61     7663.88   2046.43 o
 -11  24   4     7586.86     6454.21   1980.69 o
  -8  24   4    18607.33    23853.72   2649.24 o
  -5  24   4    97466.32    94565.22   4409.96 o
  -2  24   4     6668.92     4639.60   2438.43 o
   1  24   4    11194.42    10388.06   3134.87 o
 -25  25   4    28723.92    36194.34   5564.62 o
 -22  25   4    14691.56    14338.79   4105.73 o
 -19  25   4    62692.50    54778.57   3957.11 o
 -16  25   4    35800.86    35042.32   5847.71 o
 -13  25   4    58661.23    51520.42   5934.55 o
 -10  25   4    22020.02    21487.73   2947.30 o
  -7  25   4    72670.64    65925.20   3993.12 o
  -4  25   4    28279.63    28828.72   2990.05 o
  -1  25   4    31341.75    28738.89   3001.80 o
 -24  26   4     7577.82     7721.69   3935.53 o
 -21  26   4    21235.94    30160.79   4981.06 o
 -18  26   4     6386.62     7252.24   2297.32 o
 -15  26   4    15256.08    16566.74   3541.28 o
 -12  26   4    17807.73    18282.44   3454.44 o
  -9  26   4     4784.48     2550.98   1736.03 o
  -6  26   4    26750.27    26069.30   2900.38 o
  -3  26   4     1255.94     1147.16   3582.96 o
 -23  27   4     4202.90     3900.79   3581.23 o
 -20  27   4    80304.73    76996.09  10391.11 o
 -17  27   4    18914.11    16043.75   2687.50 o
 -14  27   4    16199.17    12653.30   2608.07 o
 -11  27   4     9640.81     9480.20   2378.33 o
  -8  27   4    57850.96    54020.20   3804.58 o
  -5  27   4     2118.44     2963.02   1838.29 o
 -19  28   4    69116.39    62907.59   8829.75 o
 -16  28   4    20769.97    21539.26   5458.68 o
 -13  28   4    10901.64    12350.71   2577.05 o
 -10  28   4    66969.71    64460.35   4292.15 o
  -7  28   4   105595.11   105279.13   5184.83 o
 -18  29   4    18400.85    18484.00   3065.92 o
 -15  29   4    24995.42    26556.47   3350.05 o
 -12  29   4    17680.00    10139.81   2511.58 o
   1   2   5    91165.77   110309.38   2525.27 o
  -4   3   5     7314.46     5884.19    764.18 o
  -1   3   5     1616.82     2744.10    698.18 o
   2   3   5    57816.97    50553.97   2011.18 o
  -6   4   5   244378.66   216773.53   4883.80 o
  -3   4   5   204947.84   207702.16   3087.73 o
   0   4   5    21658.19    16704.28   1253.95 o
   3   4   5   738330.38   693726.00  12275.51 o
  -8   5   5   651961.00   586327.44  11209.13 o
  -5   5   5   199272.31   191989.78   4466.98 o
  -2   5   5   233850.58   222074.97   3316.53 o
   1   5   5    10220.12    10597.79   1184.48 o
   4   5   5   884847.56   748201.63  13935.86 o
 -10   6   5   322115.25   312549.59   7589.70 o
  -7   6   5     5557.59     9604.35   1392.89 o
  -4   6   5    29330.29    29764.40   1334.44 o
  -1   6   5   191731.48   197768.36   3697.58 o
   2   6   5   193496.06   159720.55   4678.87 o
   5   6   5     1275.73      576.61   1021.22 o
 -12   7   5   178606.47   197523.16   6301.01 o
  -9   7   5    22072.85    19761.00   1969.50 o
  -6   7   5   479157.94   467693.63  14964.04 o
  -3   7   5    54565.65    50641.77   1666.06 o
   0   7   5   168102.72   177275.84   4904.65 o
   3   7   5    47450.55    42245.26   2733.68 o
   6   7   5   193839.19   193875.92   6433.01 o
 -14   8   5   100156.45    95133.45   4675.39 o
 -11   8   5    85694.02   108551.76   4494.77 o
  -8   8   5    33736.67    34561.77   2594.74 o
  -5   8   5    66949.77    74852.02   2285.55 o
  -2   8   5    34868.94    27598.94   2566.95 o
   1   8   5    49264.38    46941.49   2733.68 o
   4   8   5    70197.30    71429.98   3737.53 o
   7   8   5    37957.37    33561.39   3056.72 o
 -16   9   5    19544.64    26416.31   3056.72 o
 -13   9   5    96019.33    90916.56   4473.93 o
 -10   9   5    20310.51    20011.09   2289.07 o
  -7   9   5   401535.81   412561.41   6615.65 o
  -4   9   5   175576.84   193026.63   6950.56 o
  -1   9   5   193112.19   175074.80   3575.72 o
   2   9   5    60664.83    61450.49   3438.81 o
   5   9   5   166387.16   157546.11   6002.29 o
   8   9   5    30163.74    31303.59   3411.02 o
 -18  10   5     9672.52    13814.29   2851.78 o
 -15  10   5    60739.43    68713.67   4359.30 o
 -12  10   5   210799.63   211775.09   7023.51 o
  -9  10   5    31008.59    37820.18   2022.24 o
  -6  10   5    10029.76     7806.25   1134.92 o
  -3  10   5   308196.56   318716.69   5375.54 o
   0  10   5   131803.55   133540.44   4803.91 o
   3  10   5    58894.44    53999.73   3456.18 o
   6  10   5    23646.90    20136.14   2789.26 o
   9  10   5   133432.44   135718.36   6551.11 o
 -20  11   5   149890.50   157285.59   7256.24 o
 -17  11   5    53011.94    53767.00   4390.56 o
 -14  11   5     9694.00     9368.15   2358.54 o
 -11  11   5   429880.13   478946.28  11469.65 o
  -8  11   5   523494.97   566380.31   8644.77 o
  -5  11   5   212516.66   224155.58   4541.74 o
  -2  11   5    27783.36    27945.91   2014.66 o
   1  11   5   434327.97   450570.91  10632.52 o
   4  11   5    96234.82    93163.95   4793.49 o
   7  11   5    90354.20    88485.09   5217.26 o
  10  11   5    66826.59    71850.28   5411.78 o
 -22  12   5     2282.81     3070.61   2466.22 o
 -19  12   5    35284.13    30122.58   3831.32 o
 -16  12   5     6018.31     9500.15   2497.48 o
 -13  12   5   826983.38   831663.94  17586.56 o
 -10  12   5   141708.45   147273.95   4604.19 o
  -7  12   5   215377.16   228966.42   8524.08 o
  -4  12   5    52130.64    50361.25   2207.77 o
  -1  12   5   656669.06   652702.13   9480.43 o
   2  12   5   181140.30   175542.53   6391.32 o
   5  12   5   147023.66   140348.58   6301.01 o
   8  12   5    59843.71    73489.80   5307.58 o
  11  12   5    65497.59    68140.53   5588.93 o
 -24  13   5   110045.20   103733.95   6867.20 o
 -21  13   5    17566.63    14904.98   3285.97 o
 -18  13   5     1323.38     1059.43   2025.08 o
 -15  13   5   114492.45   124481.44   6280.17 o
 -12  13   5   606504.00   616925.88  14526.37 o
  -9  13   5    67103.68    73591.25   3336.34 o
  -6  13   5    21731.20    22268.76   1696.85 o
  -3  13   5    35989.98    33080.18   1963.62 o
   0  13   5   818240.88   784013.88  16610.49 o
   3  13   5    47242.13    49084.66   3852.16 o
   6  13   5    15782.46    12185.20   2698.94 o
   9  13   5     2181.95     -145.89   2070.23 o
  12  13   5   221181.63   219357.84   9982.97 o
 -26  14   5    71158.85    79502.51   6603.21 o
 -23  14   5    15286.82    14620.15   3358.92 o
 -20  14   5   108771.75    96703.49   6207.23 o
 -17  14   5    68723.98    67529.19   5071.38 o
 -14  14   5   340435.41   334186.28  10431.06 o
 -11  14   5    39588.32    40755.13   3126.19 o
  -8  14   5   110126.39   115898.21   3672.75 o
  -5  14   5     3441.43     3597.84   1171.31 o
  -2  14   5   409609.16   408217.03   9236.14 o
   1  14   5    79395.09    71902.38   4512.13 o
   4  14   5    34255.21    31206.33   3675.01 o
   7  14   5    43926.45    40696.05   4230.78 o
  10  14   5    83115.09    84365.47   6089.13 o
  13  14   5    44286.76    36302.02   5060.96 o
 -28  15   5    26871.70    34294.31   5113.06 o
 -25  15   5    16656.72    15582.32   3782.69 o
 -22  15   5    36901.59    46222.47   4949.80 o
 -19  15   5   192864.22   197599.56   8631.76 o
 -16  15   5    55732.37    60113.17   4991.48 o
 -13  15   5    29143.09    29468.01   2380.57 o
 -10  15   5    48630.04    45375.40   3018.51 o
  -7  15   5   416824.75   416218.66   7578.37 o
  -4  15   5    17689.88    16610.82   1844.45 o
  -1  15   5    31354.20    33223.86   2910.83 o
   2  15   5    83642.34    90510.16   5172.11 o
   5  15   5   197102.19   204564.02   8444.19 o
   8  15   5     5940.90     7082.56   2775.36 o
  11  15   5    39201.77    37990.16   4960.22 o
  14  15   5    38022.33    44687.16   5689.67 o
 -27  16   5     6613.74     8141.99   3261.66 o
 -24  16   5     5007.85    10736.73   3331.13 o
 -21  16   5   364573.03   355406.19  12400.56 o
 -18  16   5    53683.88    50157.99   4800.44 o
 -15  16   5    53315.53    48504.58   4519.08 o
 -12  16   5     4974.22     5038.16   1611.67 o
  -9  16   5   543007.56   539035.44  14680.92 o
  -6  16   5   146177.25   147572.73   4321.48 o
  -3  16   5    41329.49    51370.36   3939.00 o
   0  16   5     4523.69     5335.31   1416.29 o
   3  16   5   217952.52   213126.31   8440.71 o
   6  16   5   108534.22   112591.49   6516.37 o
   9  16   5    10083.58    10677.68   3306.82 o
  12  16   5     7981.64    10938.19   3900.79 o
 -26  17   5    35801.66    38198.57   5192.95 o
 -23  17   5     7185.41     9510.57   3247.76 o
 -20  17   5   192763.13   222220.05   9666.88 o
 -17  17   5    33662.30    48473.32   4967.17 o
 -14  17   5    72233.91    71968.48   3581.99 o
 -11  17   5    21558.08    23847.38   2266.40 o
  -8  17   5   478164.56   475445.81   8671.40 o
  -5  17   5    58876.88    59033.21   3101.88 o
  -2  17   5    59569.89    61781.60   2965.99 o
   1  17   5    32000.03    29851.47   2411.27 o
   4  17   5   294033.94   301350.88  10615.15 o
   7  17   5    19904.13    13227.26   3393.65 o
  10  17   5     3263.84     5790.40   2792.73 o
 -28  18   5     5010.36     3570.80   3101.88 o
 -25  18   5    39240.41    34245.68   4856.02 o
 -22  18   5   107009.37   109774.45   7134.66 o
 -19  18   5     3367.03     5078.32   2966.41 o
 -16  18   5    36547.31    33141.09   4355.83 o
 -13  18   5    90983.23    91727.30   4041.06 o
 -10  18   5   188037.95   195369.23   5526.52 o
  -7  18   5     1094.56     2463.05   1856.61 o
  -4  18   5    50766.67    48068.45   2823.07 o
  -1  18   5    28961.25    30461.57   2387.94 o
   2  18   5   142159.11   128459.72   4529.47 o
   5  18   5     2952.71     3879.95   2195.28 o
   8  18   5    27639.19    28986.73   4612.87 o
 -27  19   5    11222.49    10497.05   3664.59 o
 -24  19   5    40633.96    43037.22   5429.15 o
 -21  19   5    39892.59    45982.79   5199.90 o
 -18  19   5    49462.16    55625.35   5186.00 o
 -15  19   5    11013.18    11920.79   2103.65 o
 -12  19   5    19580.35    21163.86   3221.71 o
  -9  19   5    32844.16    32060.62   2573.61 o
  -6  19   5   116350.84   122674.59   6742.15 o
  -3  19   5     8511.76     3420.72   1530.99 o
   0  19   5     5662.48     4752.06   1517.35 o
   3  19   5    33851.07    43856.98   4522.56 o
   6  19   5    69299.46    73604.42   5950.18 o
   9  19   5       77.81     -663.45   2441.90 o
 -26  20   5    26441.25    30073.95   4873.38 o
 -23  20   5    38745.00    36843.89   5005.38 o
 -20  20   5    31728.22    38636.25   4800.44 o
 -17  20   5    10843.16    13873.34   3442.28 o
 -14  20   5    38985.48    41390.90   3037.95 o
 -11  20   5   106636.44   110371.47   4508.76 o
  -8  20   5    81616.75    79852.04   3645.91 o
  -5  20   5    11393.66    14868.34   2048.98 o
  -2  20   5    12334.29    13068.20   1944.10 o
   1  20   5    59118.10    57654.50   3289.66 o
   4  20   5    24888.04    36420.12   4585.08 o
   7  20   5     5877.86     6974.88   2782.31 o
 -25  21   5    25115.65    31018.76   4880.33 o
 -22  21   5    33390.70    34158.84   4821.28 o
 -19  21   5    32968.82    36882.10   4842.12 o
 -16  21   5    18171.78    19577.52   2499.45 o
 -13  21   5    81607.83    87710.41   4581.60 o
 -10  21   5    66578.01    69862.45   3912.95 o
  -7  21   5    62236.61    66147.95   3477.72 o
  -4  21   5     3417.21     5672.02   2052.87 o
  -1  21   5    43748.72    42624.80   3003.82 o
   2  21   5    43303.93    43136.06   3155.59 o
   5  21   5    26889.58    25408.98   4255.09 o
 -27  22   5      425.08     5324.94   3421.44 o
 -24  22   5    25038.89    23561.06   4612.87 o
 -21  22   5    41964.53    51179.21   5741.77 o
 -18  22   5      700.48     1574.81   3530.86 o
 -15  22   5    26955.37    27062.03   2751.08 o
 -12  22   5    32888.57    32844.10   2919.03 o
  -9  22   5    46247.67    46449.07   3204.30 o
  -6  22   5     4118.47     3424.16   1473.17 o
  -3  22   5    23421.10    25504.01   2588.45 o
   0  22   5    10499.79    11541.89   2056.34 o
   3  22   5    26381.48    27110.18   5552.46 o
 -26  23   5    12922.26    15148.13   4529.50 o
 -23  23   5    27442.24    27649.42   4758.76 o
 -20  23   5    77925.70    76213.05   6502.48 o
 -17  23   5    24692.51    26474.67   2843.92 o
 -14  23   5     8647.69    10573.14   3072.35 o
 -11  23   5    84438.31    89582.73   4294.14 o
  -8  23   5    64223.08    64867.57   3698.10 o
  -5  23   5    24780.75    30080.38   2722.22 o
  -2  23   5    18431.28    17597.09   2463.44 o
   1  23   5    52651.47    53842.92   3546.50 o
 -25  24   5   136991.81   138326.98   8951.33 o
 -22  24   5     1677.39     6148.18   3341.55 o
 -19  24   5    45374.68    41739.33   3524.07 o
 -16  24   5     3055.26     1549.56   1760.48 o
 -13  24   5   169840.34   177139.81   6147.26 o
 -10  24   5    24599.67    22189.65   2597.98 o
  -7  24   5    64334.32    58987.23   3610.94 o
  -4  24   5    24047.93    23431.27   2716.31 o
  -1  24   5    54328.85    58129.81   4974.12 o
   2  24   5    24584.91    22546.94   2864.82 o
 -24  25   5    68225.55    93976.76   7784.21 o
 -21  25   5    18558.73    21237.25   4605.92 o
 -18  25   5    13413.35    13478.29   3133.14 o
 -15  25   5    54695.31    55247.18   3856.59 o
 -12  25   5   164041.44   164430.14  13435.67 o
  -9  25   5    11682.94    10789.07   2248.90 o
  -6  25   5    37152.91    34988.66   3104.10 o
  -3  25   5     5354.80     6045.70   1912.07 o
   0  25   5   132832.77   123260.18   5260.40 o
 -23  26   5     4473.11     8388.61   3866.06 o
 -20  26   5    10061.06     7791.07   2272.43 o
 -17  26   5     7258.19     6287.80   2759.73 o
 -14  26   5   123820.19   119251.55  11151.82 o
 -11  26   5    13438.47    18641.71   2954.25 o
  -8  26   5      179.27       37.52   2054.60 o
  -5  26   5     1550.35     2084.76   1793.50 o
  -2  26   5    71934.38    73410.52   4387.65 o
 -22  27   5     7403.33    11733.63   4279.41 o
 -19  27   5    31849.59    35917.11   5364.89 o
 -16  27   5    30598.54    29184.64   3245.75 o
 -13  27   5     9840.87    14057.39   2667.17 o
 -10  27   5    24712.45    24615.89   2998.97 o
  -7  27   5    31960.54    30590.87   5889.40 o
 -18  28   5    18431.36    17367.33   2902.49 o
 -15  28   5     2656.58     2069.06   2287.33 o
 -12  28   5     2491.06     2374.40   1835.62 o
  -9  28   5    63082.80    52356.06   3915.13 o
 -14  29   5    18013.36    26593.46   4432.24 o
   1   1   6  1100695.50  1113611.63  16739.01 o
   2   2   6    23093.38    23192.86   1205.32 o
  -3   3   6     1363.66      569.66    371.67 o
   0   3   6    10222.29    14036.60   1024.70 o
   3   3   6    30377.08    31532.84   1705.51 o
  -5   4   6    91386.80    75514.86   2261.28 o
  -2   4   6    12645.24    14175.54   1219.21 o
   1   4   6    43804.78    37291.98   1788.88 o
   4   4   6   253486.69   271037.25   6335.75 o
  -7   5   6    15195.00    18434.10   1500.57 o
  -4   5   6   286841.81   322525.59   5981.44 o
  -1   5   6   130419.38   139092.38   2356.90 o
   2   5   6    12194.29    12661.07   1330.37 o
   5   5   6     2514.76     3584.70   1250.48 o
  -9   6   6     1075.40     1785.40   1069.85 o
  -6   6   6    93907.38    96321.40   3150.51 o
  -3   6   6    33666.11    31544.48   1329.73 o
   0   6   6   126561.48   126541.24   3834.79 o
   3   6   6     3412.89     4091.84   1194.90 o
   6   6   6   118168.48    98096.39   4303.72 o
 -11   7   6   177654.80   200930.67   6061.34 o
  -8   7   6   140186.95   150546.92   4578.13 o
  -5   7   6    17517.68    24636.99   1413.73 o
  -2   7   6    72851.81    78591.81   2013.45 o
   1   7   6   109480.05   106564.89   3768.80 o
   4   7   6   137458.03   137944.89   4918.54 o
   7   7   6    62131.06    58550.07   3807.01 o
 -13   8   6   145084.83   134981.97   5359.68 o
 -10   8   6     9225.96     9913.50   1688.14 o
  -7   8   6   163291.28   149862.42   3399.99 o
  -4   8   6   652122.13   665722.56  11629.42 o
  -1   8   6   210879.47   200072.25   3656.46 o
   2   8   6    55808.28    48740.79   2823.99 o
   5   8   6   203909.52   223321.16   6912.35 o
   8   8   6   152374.58   153954.47   6373.96 o
 -15   9   6    10882.31    13189.05   2445.38 o
 -12   9   6    38665.53    39931.88   3070.61 o
  -9   9   6     9629.43    12779.17   1872.24 o
  -6   9   6   186355.75   207869.11   4186.30 o
  -3   9   6    46955.48    59080.54   2697.21 o
   0   9   6    21190.05    20799.59   1979.92 o
   3   9   6    63636.40    59870.02   3553.44 o
   6   9   6     6448.96     3633.33   1847.93 o
   9   9   6    58941.86    45861.21   4088.36 o
 -17  10   6     9038.54    10180.96   2514.85 o
 -14  10   6    36994.12    34217.89   3251.24 o
 -11  10   6   397905.06   413282.41  10069.81 o
  -8  10   6     7074.13     5499.28   1698.56 o
  -5  10   6     8832.47     7899.74   1072.44 o
  -2  10   6     8706.06     9430.61   1073.82 o
   1  10   6   295576.25   296203.09   7888.42 o
   4  10   6    11198.24     8864.49   2025.08 o
   7  10   6     3932.55     2924.73   1990.34 o
  10  10   6    54799.81    58101.99   4776.12 o
 -19  11   6    53237.72    50262.20   4369.72 o
 -16  11   6    19598.32    20737.06   2980.30 o
 -13  11   6   668324.25   648625.50  14429.11 o
 -10  11   6   217340.00   218916.70   6981.83 o
  -7  11   6   141788.63   157354.97   3939.06 o
  -4  11   6    62297.00    68860.52   2763.21 o
  -1  11   6   345216.75   351389.13   5971.60 o
   2  11   6   454532.69   422504.66  10504.00 o
   5  11   6    58863.34    56323.53   4126.57 o
   8  11   6    57223.58    62839.91   4664.97 o
  11  11   6    50822.26    49234.03   4807.39 o
 -21  12   6    39572.40    36465.28   4123.10 o
 -18  12   6    33544.68    30900.66   3615.96 o
 -15  12   6    82417.02    77355.85   5033.17 o
 -12  12   6  1868229.88  1921811.75  32759.00 o
  -9  12   6     7144.82     5894.19   1318.28 o
  -6  12   6    70716.65    74499.19   4605.92 o
  -3  12   6    21653.46    23115.59   2368.96 o
   0  12   6  1763337.00  1734042.38  30247.63 o
   3  12   6     1565.66     2146.65   1576.99 o
   6  12   6    29680.51    30178.16   3525.65 o
   9  12   6    12447.16    13866.39   3008.09 o
  12  12   6   384486.06   396824.75  13321.04 o
 -23  13   6    39500.75    31164.65   4067.52 o
 -20  13   6    16259.69    10021.18   2969.88 o
 -17  13   6    13508.68    11969.84   2813.57 o
 -14  13   6   666184.06   705487.44  16120.72 o
 -11  13   6   382347.56   364016.94   7081.95 o
  -8  13   6   276159.13   270615.53   5686.47 o
  -5  13   6    58030.46    59839.86   2551.78 o
  -2  13   6   690119.00   677590.13  16945.68 o
   1  13   6   544844.25   542800.50  12938.96 o
   4  13   6    93959.53    88637.93   5085.27 o
   7  13   6    23273.93    25784.13   3417.97 o
  10  13   6   115051.78   111320.18   6731.73 o
  13  13   6   169730.05   154874.95   8656.07 o
 -25  14   6   109196.65   119451.75   7436.86 o
 -22  14   6    15140.82    15870.63   3362.39 o
 -19  14   6     9171.89     9364.68   2903.88 o
 -16  14   6    51963.53    62801.70   4880.33 o
 -13  14   6   513229.06   519593.72  13300.20 o
 -10  14   6    20905.40    20790.49   2007.41 o
  -7  14   6    36417.14    36216.27   2225.66 o
  -4  14   6    51088.76    55529.84   5585.46 o
  -1  14   6   585023.56   578135.31   9211.75 o
   2  14   6    44358.00    38486.88   3567.33 o
   5  14   6     5587.53     7586.22   2438.43 o
   8  14   6     6842.81     8565.76   2692.00 o
  11  14   6   177803.16   192538.59   9395.94 o
  14  14   6    23235.61    25975.17   4762.23 o
 -27  15   6     4727.20     6936.67   3063.67 o
 -24  15   6    20432.88    21744.39   3879.95 o
 -21  15   6     7181.35    11587.75   3237.34 o
 -18  15   6    42992.48    42790.60   4546.87 o
 -15  15   6    16316.38    14588.89   3032.40 o
 -12  15   6     3726.86     4259.84   2016.39 o
  -9  15   6      440.55      809.16   1235.72 o
  -6  15   6    17219.55    18446.82   1802.32 o
  -3  15   6    40929.29    44359.66   2461.78 o
   0  15   6    28508.37    28802.96   3822.64 o
   3  15   6    44395.38    40876.68   3963.31 o
   6  15   6     4922.52     4592.03   2292.54 o
   9  15   6    12082.67    11000.72   3320.71 o
  12  15   6    32869.17    29737.02   4713.60 o
 -26  16   6    15718.69     8663.02   3404.07 o
 -23  16   6    17524.27    19573.43   3741.01 o
 -20  16   6    80646.28    73277.91   5731.35 o
 -17  16   6    43739.41    50109.36   4765.70 o
 -14  16   6    36084.08    38469.51   4196.04 o
 -11  16   6    21606.52    22375.96   2230.10 o
  -8  16   6   159072.61   160675.77   4644.46 o
  -5  16   6    32765.87    33000.57   3273.82 o
  -2  16   6    40482.55    41111.42   2433.22 o
   1  16   6    23666.97    28011.63   2211.72 o
   4  16   6    82230.40    77932.46   5258.95 o
   7  16   6    38730.59    35107.12   4352.35 o
  10  16   6    23954.21    20796.11   4070.99 o
 -28  17   6     6288.29     4953.28   2983.78 o
 -22  17   6     1930.79     3424.92   2698.94 o
 -19  17   6      325.11      993.43   2542.64 o
 -16  17   6    49048.05    52103.18   4741.39 o
 -13  17   6   116359.99   115643.91   4399.75 o
 -10  17   6    14380.84    17221.05   2078.06 o
  -7  17   6     2360.09     5056.93   1522.80 o
  -4  17   6    94051.90   106124.63   3763.67 o
  -1  17   6    37722.53    41572.73   2647.91 o
   2  17   6    18791.29    21424.83   3213.03 o
   5  17   6     4288.53     7047.82   2483.58 o
   8  17   6    21762.06    18468.84   3786.16 o
  11  17   6     2792.39     3928.58   3018.51 o
 -27  18   6     8224.56    12494.34   3490.91 o
 -24  18   6    45497.84    53218.19   5602.83 o
 -21  18   6    17116.11    23019.18   3939.00 o
 -18  18   6    28475.91    28326.76   3939.00 o
 -15  18   6    56948.20    51777.49   3798.32 o
 -12  18   6    71208.92    75224.93   3696.06 o
  -9  18   6     6241.28     4563.54   2566.95 o
  -6  18   6   107680.29   100484.99   3860.95 o
  -3  18   6    48318.09    45131.98   2798.01 o
   0  18   6    22619.30    23324.92   2189.26 o
   3  18   6     8012.67     8041.26   2622.53 o
   6  18   6    48745.07    48376.06   5001.90 o
   9  18   6    12898.21    18097.17   3925.11 o
 -26  19   6    45477.12    46309.30   5609.78 o
 -23  19   6    29803.61    29667.55   4477.40 o
 -20  19   6    20001.19    20664.12   3942.47 o
 -17  19   6     2389.75     2042.44   2639.89 o
 -14  19   6     9650.11     5858.20   1826.51 o
 -11  19   6   106023.13   111617.80   4405.13 o
  -8  19   6    56356.19    55024.35   3899.05 o
  -5  19   6     5943.37     5183.74   1551.46 o
  -2  19   6     1758.91     1593.20   1387.32 o
   1  19   6    18181.37    15489.55   2015.33 o
   4  19   6    42558.33    44961.57   4758.76 o
   7  19   6    34543.92    31991.35   4553.82 o
 -25  20   6    33610.79    35405.85   5137.37 o
 -22  20   6    19053.94    24801.11   4300.25 o
 -19  20   6    21823.47    21053.16   4001.52 o
 -16  20   6    61387.58    70297.56   3790.06 o
 -13  20   6    84817.38    90719.13   4088.04 o
 -10  20   6    73921.95    76100.87   4322.83 o
  -7  20   6    27187.70    28929.75   5769.56 o
  -4  20   6    47974.38    48716.02   3033.29 o
  -1  20   6    26247.79    22481.43   2307.86 o
   2  20   6    25952.69    30808.72   2660.94 o
   5  20   6    72509.70    73514.12   6012.71 o
 -27  21   6     1963.18     -545.35   2754.52 o
 -24  21   6    11947.17     7895.37   3640.28 o
 -21  21   6     9694.63    12779.17   3536.07 o
 -18  21   6    49833.92    49067.30   5116.53 o
 -15  21   6     2684.49     1502.51   1647.78 o
 -12  21   6    36403.18    35257.77   2938.59 o
  -9  21   6    64474.18    59233.61   7148.56 o
  -6  21   6    23060.10    22178.10   2342.46 o
  -3  21   6    17675.30    21112.18   2344.70 o
   0  21   6    25510.64    25629.02   2504.12 o
   3  21   6    37289.02    38160.86  10599.52 o
   6  21   6     2956.71     -614.82   1924.34 o
 -26  22   6     6311.03     8069.04   3720.17 o
 -23  22   6    30917.92    27503.53   4765.70 o
 -20  22   6    24397.77    24307.87   4400.98 o
 -17  22   6    11951.70    11014.86   2297.10 o
 -14  22   6     2209.23     1684.27   1570.65 o
 -11  22   6    87704.83    86451.34   4244.27 o
  -8  22   6     5290.26     7449.31   1864.82 o
  -5  22   6    22315.72    21718.36   2484.01 o
  -2  22   6    12673.75    10595.56   2023.74 o
   1  22   6    33277.70    30597.90   2800.53 o
   4  22   6     1831.60     1219.37   1529.73 o
 -25  23   6    93288.65    91170.14   7607.06 o
 -22  23   6    20806.88    11212.60   3998.05 o
 -19  23   6    19034.30    23891.04   4477.40 o
 -16  23   6    15932.70    16955.27   4341.93 o
 -13  23   6   121797.73   127447.51   5157.42 o
 -10  23   6    36107.65    39600.34   3137.06 o
  -7  23   6    18931.88    14202.30   2222.67 o
  -4  23   6    21828.10    20154.53   2485.49 o
  -1  23   6    17570.83    15224.25   2288.83 o
   2  23   6    35050.33    32101.82   3008.98 o
 -24  24   6   181314.13   199100.13  10312.96 o
 -21  24   6    25121.90    26947.76   4776.12 o
 -18  24   6     6546.27     5258.38   2099.66 o
 -15  24   6    25481.55    27511.64   3032.96 o
 -12  24   6   407558.63   424596.56  19434.47 o
  -9  24   6     5505.56     7271.65   2054.60 o
  -6  24   6    17116.80    16757.89   2397.19 o
  -3  24   6     5097.14     2425.83   1683.47 o
   0  24   6   190858.09   185581.50   6239.31 o
 -23  25   6    26393.74    27211.75   5116.53 o
 -20  25   6    37750.90    42345.99   5314.52 o
 -17  25   6     7998.44     3532.16   3343.29 o
 -14  25   6   206159.47   214883.08   6960.72 o
 -11  25   6   101201.52   102130.55   4837.73 o
  -8  25   6    51828.26    50849.58   3542.56 o
  -5  25   6    12001.84    10910.09   2304.79 o
  -2  25   6    98382.59    90833.46   5661.88 o
 -22  26   6     1203.22     4922.01   3338.08 o
 -19  26   6     4734.13     7269.86   2322.70 o
 -16  26   6    18716.68    21462.54   2893.56 o
 -13  26   6   170491.67   174531.70   6353.83 o
 -10  26   6    10773.33     8045.19   2182.04 o
  -7  26   6     6647.61     4797.62   1970.02 o
  -4  26   6    13049.82    10759.01   2431.55 o
 -21  27   6     1400.93     -277.88   2949.04 o
 -18  27   6    11869.41    11037.49   2598.55 o
 -15  27   6    25735.90    20343.96   2914.18 o
 -12  27   6     2532.97      928.65   1859.50 o
  -9  27   6     7573.88    10707.16   2384.95 o
  -6  27   6     2609.23     1806.61   2071.97 o
 -17  28   6     2773.20      864.91   2525.27 o
 -14  28   6    30113.74    23244.96   4199.52 o
 -11  28   6     4861.28     4532.98   2674.63 o
  -3   2   7     1875.38     1149.74    399.46 o
  -5   3   7   184747.75   180006.05   3883.42 o
   1   3   7    99241.66    99326.02   2678.10 o
  -7   4   7    34592.54    32835.42   1896.56 o
  -4   4   7    80000.30    68744.93   1754.14 o
  -1   4   7    77063.70    92361.56   2803.15 o
   2   4   7    55289.00    51540.46   2146.65 o
  -9   5   7    54948.80    60404.95   2834.41 o
  -6   5   7   320488.19   330216.03   6321.85 o
  -3   5   7    43076.66    38352.14   1212.27 o
   0   5   7   259113.47   284674.38   6075.23 o
   3   5   7    41330.86    42179.26   2306.43 o
 -11   6   7   256937.97   250991.42   6818.57 o
  -8   6   7    31214.71    32682.58   2021.60 o
  -5   6   7    16852.57    21522.09   1493.62 o
  -2   6   7   314499.69   337634.69   4712.36 o
   1   6   7   208284.63   195432.06   5036.64 o
   4   6   7    59792.07    57525.38   3035.88 o
 -13   7   7    66161.16    58237.46   3546.49 o
 -10   7   7   162370.02   160905.03   5054.01 o
  -7   7   7    70973.69    62113.94   2681.58 o
  -4   7   7   519862.66   519901.72   6945.88 o
  -1   7   7    14163.83    14405.60   1444.99 o
   2   7   7   271286.56   271360.28   6752.57 o
   5   7   7   166758.56   172673.39   5693.14 o
 -15   8   7   279582.56   277758.53   8416.40 o
 -12   8   7    79386.05    82649.53   4102.26 o
  -9   8   7    48271.60    55809.45   2952.51 o
  -6   8   7   475410.53   527800.13   7518.36 o
  -3   8   7   657291.38   632816.38   8240.25 o
   0   8   7    44803.34    48310.07   2698.94 o
   3   8   7   222058.72   233175.59   6516.37 o
   6   8   7    57601.02    59487.93   3789.64 o
 -17   9   7   435450.00   407995.66  11382.81 o
 -14   9   7    21667.21    26562.20   2785.78 o
 -11   9   7    39708.52    41140.67   2928.20 o
  -8   9   7    27396.40    25846.65   2223.07 o
  -5   9   7  1037380.75  1111005.13  13743.26 o
  -2   9   7    62062.12    68733.27   3780.95 o
   1   9   7    26294.95    28552.54   2382.85 o
   4   9   7    43734.93    44107.08   3272.08 o
   7   9   7   413410.75   420743.59  11223.02 o
 -19  10   7    57596.31    57591.38   4609.39 o
 -16  10   7   128287.34   126416.20   5807.77 o
 -13  10   7    70700.75    72701.30   4157.83 o
 -10  10   7   153367.13   144819.05   5290.21 o
  -7  10   7    73215.00    69207.68   2533.51 o
  -4  10   7   442929.06   461613.31   7001.42 o
  -1  10   7     1113.66     2701.52    839.65 o
   2  10   7   176993.38   158025.47   5637.56 o
   5  10   7    38432.72    35308.59   3226.92 o
   8  10   7   336265.84   338118.34  10444.95 o
 -21  11   7    23904.95    21362.30   3331.13 o
 -18  11   7     9365.13    13199.47   2768.42 o
 -15  11   7    25262.36    22362.68   2914.30 o
 -12  11   7   513468.81   490798.00  11629.43 o
  -9  11   7    20669.14    23403.43   1757.01 o
  -6  11   7    24933.10    30272.70   1837.41 o
  -3  11   7     8069.78     8052.51   1133.00 o
   0  11   7   457372.81   453709.66   7210.98 o
   3  11   7    45292.63    45180.40   3473.55 o
   6  11   7    24061.75    24703.85   3025.46 o
   9  11   7    57834.78    67192.26   4828.23 o
 -23  12   7    93748.00    97505.88   6328.80 o
 -20  12   7    31123.53    34165.79   3886.90 o
 -17  12   7    76868.23    74021.25   4908.12 o
 -14  12   7   314206.69   316110.00   9527.93 o
 -11  12   7   474608.69   484653.34  11605.11 o
  -8  12   7    12292.51    13805.96   1559.72 o
  -5  12   7    51906.13    52029.38   2282.98 o
  -2  12   7   231064.53   229779.36   4738.34 o
   1  12   7   540270.00   518951.13  12202.56 o
   4  12   7     8973.08    10618.63   2261.28 o
   7  12   7     7306.73     5074.85   2358.54 o
  10  12   7    66398.31    60411.89   5130.43 o
 -25  13   7   123924.83   120809.89   7450.75 o
 -22  13   7     8323.50     6641.42   2664.21 o
 -19  13   7    56407.65    62826.01   4908.12 o
 -16  13   7    44514.04    48285.75   4157.83 o
 -13  13   7   523392.50   528791.63  13053.58 o
 -10  13   7    47391.58    46820.81   4275.93 o
  -7  13   7    97848.98    96442.85   3343.43 o
  -4  13   7    25879.80    24378.03   1767.71 o
  -1  13   7   573345.06   570133.81   8778.68 o
   2  13   7    18908.89    20664.12   2771.89 o
   5  13   7    61723.98    55278.00   4411.40 o
   8  13   7    14711.73    17117.63   3226.92 o
  11  13   7   154134.25   163812.39   8353.88 o
 -27  14   7     4079.24     9781.50   3372.81 o
 -24  14   7    23080.53    29879.43   4116.15 o
 -21  14   7    49652.93    43454.05   4421.82 o
 -18  14   7    78170.98    74768.05   5328.42 o
 -15  14   7     8543.89     5252.00   2417.59 o
 -12  14   7   149252.19   156361.63   6651.84 o
  -9  14   7   133678.31   122577.02   3963.67 o
  -6  14   7    40052.68    40701.00   3525.65 o
  -3  14   7    22407.89    23014.17   2764.94 o
   0  14   7   162835.88   171313.36   4402.22 o
   3  14   7   131254.97   142609.86   6415.64 o
   6  14   7     2032.42     2372.43   2056.34 o
   9  14   7    10273.62    12612.44   3240.82 o
  12  14   7    64041.20    61419.23   5936.29 o
 -26  15   7    13379.78    13595.46   3463.12 o
 -23  15   7    36278.51    32498.49   4265.51 o
 -20  15   7    10655.60    12730.54   3004.62 o
 -17  15   7    95998.58    87675.75   5856.40 o
 -14  15   7    17472.82    15749.05   3028.93 o
 -11  15   7   101483.95    96957.31   3737.11 o
  -8  15   7    67112.38    72507.08   3228.61 o
  -5  15   7    67850.96    66453.69   2929.88 o
  -2  15   7    40939.30    44170.21   3039.35 o
   1  15   7    98682.70    94584.85   3494.06 o
   4  15   7    33837.11    38775.18   3939.00 o
   7  15   7     8336.33     9725.93   2893.46 o
  10  15   7    23557.54    22789.93   4039.73 o
  13  15   7    14868.58    23574.95   4526.03 o
 -28  16   7     4200.31     8086.41   3150.51 o
 -25  16   7    21558.38    19670.69   3838.27 o
 -22  16   7    14166.50    16079.04   3543.02 o
 -19  16   7    13927.01    11455.75   3133.14 o
 -16  16   7    57529.95    49001.30   4637.18 o
 -13  16   7    76125.88    77958.26   3919.90 o
 -10  16   7    38092.78    34537.21   2532.14 o
  -7  16   7    14031.34    11330.63   1755.37 o
  -4  16   7    68894.20    70799.82   6917.57 o
  -1  16   7    76282.52    75363.18   3237.37 o
   2  16   7    38338.86    29563.34   3407.55 o
   5  16   7     1905.59     3417.97   2063.29 o
   8  16   7    14297.47    14029.65   3414.49 o
  11  16   7    22692.79    18107.59   3890.37 o
 -27  17   7    20015.76    24432.91   4501.71 o
 -24  17   7    72189.66    81319.16   6467.74 o
 -21  17   7     4013.82     5203.37   2698.94 o
 -18  17   7    44054.02    44499.59   4664.97 o
 -15  17   7    63295.71    65146.34   5189.48 o
 -12  17   7   161181.84   164622.67   5145.55 o
  -9  17   7    18749.70    19844.28   2203.15 o
  -6  17   7    92367.33    93566.55   4140.47 o
  -3  17   7    83153.84    80458.82   3397.20 o
   0  17   7    39473.77    35422.72   2443.80 o
   3  17   7    22130.15    21032.31   3223.45 o
   6  17   7    44151.58    51047.22   4880.33 o
   9  17   7    25794.25    28628.96   4508.66 o
 -26  18   7     3824.26     7502.86   2983.78 o
 -23  18   7    34479.17    28715.80   4380.14 o
 -20  18   7     1214.84     1917.40   2535.69 o
 -17  18   7    16840.68    18326.42   3529.12 o
 -14  18   7     8515.94     9358.69   1995.55 o
 -11  18   7    84006.97    93619.96   4047.30 o
  -8  18   7     8660.40     9885.66   1823.94 o
  -5  18   7    12219.18    10467.47   1764.29 o
  -2  18   7    44035.91    42497.28   2671.74 o
   1  18   7    41083.47    44842.69   2738.36 o
   4  18   7     6095.56     4998.43   2500.95 o
   7  18   7    25680.01    27072.81   4223.83 o
 -25  19   7    51916.88    50626.92   5481.25 o
 -22  19   7    13332.66    15564.96   3605.54 o
 -19  19   7      765.50    -2122.34   2261.28 o
 -16  19   7   112826.28   108492.70   6693.52 o
 -13  19   7     8719.82     8027.84   1969.34 o
 -10  19   7    72713.25    69269.60   3554.45 o
  -7  19   7    34032.68    35943.46   2637.87 o
  -4  19   7    93216.29   106425.19   4031.53 o
  -1  19   7      178.45      539.24   1244.28 o
   2  19   7    19609.42    21498.63   2983.78 o
   5  19   7    69501.08    67442.35   5745.24 o
   8  19   7    13292.72    13154.31   3595.12 o
 -27  20   7    15772.68    19344.17   4557.29 o
 -24  20   7    20262.26    18812.72   4265.51 o
 -21  20   7     4163.91     1177.53   2692.00 o
 -18  20   7   140121.23   140244.39   7836.32 o
 -15  20   7   110182.22   111262.34   4685.42 o
 -12  20   7    45840.93    50305.79   3249.64 o
  -9  20   7    75378.33    71549.23   3646.47 o
  -6  20   7    74912.50    72885.93   5484.73 o
  -3  20   7   155406.53   164076.98   5123.47 o
   0  20   7    21363.57    21118.71   2260.55 o
   3  20   7    44756.42    46163.41   3132.13 o
   6  20   7     2496.65     4810.86   2528.74 o
 -26  21   7     5062.55     3845.21   2980.30 o
 -23  21   7     9389.18     7791.16   3397.13 o
 -20  21   7    30594.05    27805.73   4487.82 o
 -17  21   7   261378.22   263395.44  10573.47 o
 -14  21   7     7028.60     9185.73   2021.23 o
 -11  21   7    54219.48    53338.61   3416.95 o
  -8  21   7     8778.58     9978.22   1916.71 o
  -5  21   7   257916.19   251450.28  12311.98 o
  -2  21   7    21242.94    21840.35   2686.79 o
   1  21   7    18802.24    18308.79   2312.36 o
   4  21   7    16350.78    17341.20   3774.01 o
 -22  22   7     9849.18    15960.94   4070.99 o
 -19  22   7    48476.29    45673.64   5269.37 o
 -16  22   7    99172.81   106040.20   4811.76 o
 -13  22   7     3119.91     1427.36   2429.74 o
 -10  22   7    17076.31    17644.47   2378.59 o
  -7  22   7    50216.01    49179.73   3211.32 o
  -4  22   7   109937.48   115090.23   6901.93 o
  -1  22   7     6768.80     6202.50   1705.81 o
   2  22   7     7760.40     2598.06   1669.54 o
 -18  23   7    16005.64    11990.68   3796.58 o
 -15  23   7     1853.98     -656.73   1659.15 o
 -12  23   7    81304.67    87628.10   4736.18 o
  -9  23   7    13300.86    12483.64   2222.63 o
  -6  23   7    19389.72    19518.31   2456.32 o
  -3  23   7    17747.48    19820.05   3577.75 o
   0  23   7    31681.55    36117.92   4501.71 o
 -17  24   7     7703.64     3668.06   2587.79 o
 -14  24   7    93276.74    80850.23   6016.18 o
 -11  24   7   106259.39    94275.49   6301.01 o
  -8  24   7     1648.28     2094.55   2368.96 o
  -5  24   7     1124.37      851.02   2136.23 o
  -2  24   7    40507.79    32970.89   4460.03 o
 -16  25   7     8046.43     9173.63   3174.82 o
 -13  25   7   170872.25   165163.59   8458.08 o
 -10  25   7     8076.43     2000.76   2264.75 o
  -7  25   7    10603.28    16026.94   3470.07 o
  -4  25   7     4479.85     2146.65   2452.32 o
 -18  26   7     9657.87     7176.34   3115.77 o
 -15  26   7    15250.80    19375.43   3939.00 o
 -12  26   7    41540.14    40769.00   4970.64 o
  -9  26   7    19504.03    20327.19   3807.01 o
  -6  26   7     1988.74      246.62   2170.97 o
 -17  27   7     7622.47     8058.63   3153.98 o
 -14  27   7    17631.69    14793.83   3734.06 o
 -11  27   7    12114.21    10865.25   3355.44 o
  -8  27   7     7977.16     7179.82   3094.93 o
 -16  28   7    24877.71    22296.69   4400.98 o
 -13  28   7    44860.07    47063.06   5387.47 o
   1   2   8   123716.15   109899.50   2566.95 o
  -4   3   8   459528.19   451394.13   7367.39 o
   2   3   8   164027.69   158859.11   3695.85 o
  -6   4   8     5869.94     4998.43    823.23 o
   0   4   8    97856.43   106491.94   3039.35 o
   3   4   8     3823.41     1903.50    847.55 o
  -8   5   8    50049.30    52262.96   2407.17 o
  -5   5   8   108997.11   122265.31   2740.63 o
  -2   5   8    88702.41    93014.59   3157.45 o
   1   5   8    64417.69    55851.13   2428.01 o
   4   5   8    98036.03    98732.04   3560.38 o
 -10   6   8    32003.71    32342.18   2351.59 o
  -7   6   8    13266.23    13199.47   1281.74 o
  -4   6   8   521752.28   528784.69   8701.23 o
  -1   6   8    24949.41    24382.01   4659.76 o
   2   6   8    47621.13    46118.26   2497.48 o
   5   6   8    40556.50    41092.04   2723.26 o
 -12   7   8    85537.88    94848.63   4175.20 o
  -9   7   8    58598.11    63624.93   2893.46 o
  -6   7   8   111956.46   117659.40   3265.13 o
  -3   7   8  1172522.13  1166632.63  21586.31 o
   0   7   8    32557.63    35950.71   1900.03 o
   3   7   8    78309.59    83264.36   3595.12 o
   6   7   8     7223.87     7002.67   1778.46 o
 -14   8   8   121559.53   130077.32   5387.47 o
 -11   8   8   137567.41   136454.75   4734.44 o
  -8   8   8     1747.95      927.44    976.07 o
  -5   8   8  1499421.63  1546875.13  17880.79 o
  -2   8   8   637038.25   648885.81   8488.74 o
   1   8   8   166662.75   176761.77   5314.52 o
   4   8   8    13483.54    11455.75   1851.40 o
   7   8   8   604497.19   599645.00  13821.24 o
 -16   9   8   556352.19   550862.56  13140.42 o
 -13   9   8    76381.63    70141.30   3824.37 o
 -10   9   8    57114.09    66080.73   3296.39 o
  -7   9   8   179431.84   163374.72   4901.17 o
  -4   9   8  1516262.50  1512722.63  17727.43 o
  -1   9   8    41157.61    44165.92   1786.73 o
   2   9   8    71700.20    69932.88   3668.06 o
   5   9   8    24082.65    24533.65   2716.31 o
   8   9   8   790114.00   791280.50  17322.57 o
 -18  10   8   291436.00   283677.47   9364.68 o
 -15  10   8    38212.31    36579.90   3181.77 o
 -12  10   8     3513.11     6019.65   1708.98 o
  -9  10   8     8045.60    11188.29   1761.09 o
  -6  10   8   817651.25   830904.56  11076.02 o
  -3  10   8    77534.14    76288.62   2446.98 o
   0  10   8     8805.39    10552.94   2843.10 o
   3  10   8    28546.05    28597.70   2754.52 o
   6  10   8   408231.44   415178.97  11157.03 o
   9  10   8    87710.18    84309.88   5137.37 o
 -20  11   8    12562.49    12650.65   2830.94 o
 -17  11   8    75194.80    69196.49   4585.08 o
 -14  11   8     4934.20     5842.50   1868.77 o
 -11  11   8    31901.63    29448.71   2782.31 o
  -8  11   8    22955.95    26382.59   1851.71 o
  -5  11   8   171389.53   176997.14   4107.13 o
  -2  11   8    34431.24    35415.70   2320.33 o
   1  11   8    32360.21    33669.07   2903.88 o
   4  11   8     9906.53     6839.41   2098.02 o
   7  11   8   118536.94   125283.82   6144.70 o
  10  11   8    38589.64    37899.85   4116.15 o
 -22  12   8     6733.07     5554.20   2431.48 o
 -19  12   8    26479.52    28517.81   3428.39 o
 -16  12   8    88585.52    89613.98   5033.17 o
 -13  12   8    91256.68    94285.91   4939.38 o
 -10  12   8     2697.81     8458.08   2063.29 o
  -7  12   8   103953.16   108002.59   3368.32 o
  -4  12   8    24773.24    24910.65   1746.07 o
  -1  12   8    49819.14    51576.31   2348.62 o
   2  12   8    19105.19    17166.26   2473.16 o
   5  12   8    81693.77    76386.73   4637.18 o
   8  12   8     4128.03     8972.17   2514.85 o
  11  12   8    10908.86    14689.62   3331.13 o
 -24  13   8     9428.27    10476.21   2973.35 o
 -21  13   8    31961.10    23151.18   3400.60 o
 -18  13   8    41223.23    41640.86   3963.31 o
 -15  13   8    58226.84    56351.32   4275.93 o
 -12  13   8    57647.05    54840.33   4064.05 o
  -9  13   8   149473.23   148490.39   4233.16 o
  -6  13   8    94954.35    93375.83   3306.48 o
  -3  13   8    36791.30    36126.37   2088.46 o
   0  13   8    77730.92    75090.10   6108.23 o
   3  13   8   149127.41   157115.39   6533.74 o
   6  13   8     9628.59    10889.56   2615.58 o
   9  13   8     8599.31     9882.24   2771.89 o
  12  13   8    23234.65    20528.65   3973.74 o
 -26  14   8     3244.56     5019.27   2639.89 o
 -23  14   8     4879.38     2810.10   2299.49 o
 -20  14   8     3156.68     4029.31   2230.02 o
 -17  14   8   137829.47   118058.85   6241.96 o
 -14  14   8     3331.89     1222.69   1941.71 o
 -11  14   8    24061.88    21519.99   2062.38 o
  -8  14   8     7536.70     5336.93   1476.28 o
  -5  14   8   105769.88   106648.71   4673.66 o
  -2  14   8     9701.90     8566.47   1441.52 o
   1  14   8    70800.27    73304.36   3006.02 o
   4  14   8    16879.98    17468.46   2757.99 o
   7  14   8    21876.66    25245.73   3480.49 o
  10  14   8     2537.10       34.74   2257.80 o
  13  14   8    14992.58    18208.32   3984.16 o
 -25  15   8    11101.25     6950.56   2917.78 o
 -22  15   8     8412.82    14616.68   3206.08 o
 -19  15   8     2763.47     2355.06   2101.49 o
 -16  15   8   125266.98   114074.70   6311.43 o
 -13  15   8    30941.26    26742.82   3369.34 o
 -10  15   8   103712.02    96530.26   3748.93 o
  -7  15   8     9645.87    11788.27   1755.65 o
  -4  15   8    87308.81    90047.26   3666.33 o
  -1  15   8    36776.55    38675.26   2929.93 o
   2  15   8   119982.34   114748.56   5783.45 o
   5  15   8     3502.04     7895.37   2469.69 o
   8  15   8     8257.93     4706.65   2535.69 o
  11  15   8     9438.92     9687.72   3192.19 o
 -24  16   8     8006.78     6620.58   2764.94 o
 -21  16   8    35904.88    33276.56   4126.57 o
 -18  16   8     9852.45     9541.83   2799.68 o
 -15  16   8    70367.30    68331.58   5140.85 o
 -12  16   8    21533.07    26279.23   5111.32 o
  -9  16   8    43116.60    45020.24   4136.99 o
  -6  16   8     7705.48     4703.47   1482.67 o
  -3  16   8    92737.62    99540.02   3595.88 o
   0  16   8    58849.18    60481.41   2939.70 o
   3  16   8      326.45      646.08   1893.08 o
   6  16   8     6291.56     8166.30   2698.94 o
   9  16   8    19352.34    27475.74   4182.15 o
 -23  17   8    23747.86    21626.29   3873.00 o
 -20  17   8    11123.97    13251.58   3213.03 o
 -17  17   8    11425.53    10583.89   2942.09 o
 -14  17   8    39770.93    37767.86   4077.94 o
 -11  17   8    32182.12    33567.77   2666.02 o
  -8  17   8    52740.61    46731.02   2870.45 o
  -5  17   8    44103.10    45421.40   3192.19 o
  -2  17   8    27104.36    30717.61   2309.31 o
   1  17   8    24445.18    24801.14   4861.23 o
   4  17   8    39456.40    37229.46   4070.99 o
   7  17   8    30697.34    35284.27   4439.19 o
  10  17   8    15434.71    30872.87   4619.81 o
 -13  18   8     2556.93     1351.21   1900.03 o
 -10  18   8    47968.82    46993.59   4123.10 o
  -7  18   8    12102.71     6433.01   2275.17 o
  -4  18   8    43699.87    44739.26   3939.00 o
  -1  18   8    11361.92    11983.73   2716.31 o
   2  18   8     6499.52     6724.78   2407.17 o
   5  18   8    15137.31    10347.69   3049.77 o
   8  18   8      910.56     2282.12   2348.12 o
 -12  19   8    51045.98    53707.95   4602.45 o
  -9  19   8    12580.44    15502.43   2883.04 o
  -6  19   8    22003.40    19010.71   3070.61 o
  -3  19   8   202329.75   195102.08   8069.04 o
   0  19   8     2801.25     3671.54   2223.07 o
   3  19   8     5590.04     5734.82   2591.26 o
   6  19   8    12424.04    15130.76   3362.39 o
 -14  20   8    75193.98    83410.24   5620.20 o
 -11  20   8    79817.62    81100.33   5474.31 o
  -8  20   8     2319.15     1604.78   1844.45 o
  -5  20   8   314072.00   304185.28  10563.05 o
  -2  20   8    75817.37    76695.88   5356.21 o
   1  20   8    20260.38    23293.59   3699.33 o
   4  20   8    12637.92    11174.39   3164.40 o
 -16  21   8   234607.41   227479.00   9555.72 o
 -13  21   8    15512.40    17739.39   3355.44 o
 -10  21   8    34393.68    39587.99   4331.51 o
  -7  21   8    66348.49    72437.30   5380.52 o
  -4  21   8   311878.59   312018.16  11011.14 o
  -1  21   8    16117.35    17336.46   3348.50 o
   2  21   8    17619.04    15783.79   3397.13 o
 -15  22   8    15655.09    19035.03   3511.75 o
 -12  22   8     1283.36     1799.30   2219.60 o
  -9  22   8      255.39       59.05   1931.29 o
  -6  22   8   214160.58   223161.39   9316.05 o
  -3  22   8    14644.31    15360.02   3261.66 o
   0  22   8     9858.63     8187.15   3021.98 o
   3  22   8     2954.33     5276.31   2626.00 o
 -17  23   8    62419.63    59689.40   5616.72 o
 -14  23   8    17786.15    19264.28   3619.43 o
 -11  23   8     9250.75     8454.61   2862.20 o
  -8  23   8     3352.06     3636.80   2431.48 o
  -5  23   8    40387.69    36388.86   4366.25 o
  -2  23   8    21228.94    26485.78   4119.62 o
   1  23   8     5639.02     6794.25   2785.78 o
 -16  24   8     5383.00     1941.71   2490.53 o
 -13  24   8    17162.91    22543.31   3834.79 o
 -10  24   8     3039.85     2966.41   2226.54 o
  -7  24   8    28305.40    31015.29   4262.04 o
  -4  24   8     1373.18      191.04   2240.44 o
  -1  24   8     6985.66     9329.94   3056.72 o
 -18  25   8    24624.06    24589.23   4373.19 o
 -15  25   8     3076.30      521.03   2365.48 o
 -12  25   8    18554.75    21421.35   3966.79 o
  -9  25   8    13345.15    14241.54   3348.50 o
  -6  25   8    25657.95    26996.39   4157.83 o
  -3  25   8      933.98      673.87   2292.54 o
 -17  26   8    26053.17    19285.12   3963.31 o
 -14  26   8     3347.74     2379.38   2709.37 o
 -11  26   8     8480.36    10316.43   3289.45 o
  -8  26   8    14972.65    14238.06   3539.54 o
 -16  27   8    26980.83    28358.02   4623.29 o
 -13  27   8    13714.95    16165.88   3813.95 o
 -10  27   8    23909.50    33648.23   4619.81 o
   2   2   9    83202.25    80937.07   2077.18 o
   3   3   9    74927.98    78043.61   2494.01 o
  -5   4   9   107906.89   119760.89   2553.06 o
   1   4   9    38780.17    37066.20   1816.66 o
   4   4   9  1172771.75  1193662.88  19469.22 o
  -7   5   9   185206.25   196175.41   4411.40 o
  -1   5   9    21516.38    25214.46   1705.51 o
   2   5   9   195231.22   192260.72   4904.65 o
   5   5   9   381525.38   376518.38   8260.09 o
  -9   6   9   165474.72   169519.41   4678.87 o
  -6   6   9    31685.78    30768.66   1444.99 o
  -3   6   9   271001.63   272124.47   6373.96 o
   0   6   9    51177.34    54100.57   1498.19 o
   3   6   9   237408.30   249133.06   6193.33 o
   6   6   9   102664.94   104251.51   4303.72 o
 -11   7   9     2440.76      889.23   1181.01 o
  -8   7   9     5977.48     6912.35   1167.11 o
  -2   7   9   340483.81   338226.03   7565.38 o
   1   7   9    13869.40    15971.36   1743.72 o
   4   7   9    33633.38    31366.11   2455.80 o
   7   7   9    92961.28    97165.48   4567.71 o
 -13   8   9    29286.25    27625.10   2622.53 o
 -10   8   9    10714.47    11243.87   1576.99 o
  -7   8   9     7590.22     9222.26   1194.90 o
  -4   8   9  1293467.63  1324667.75  22640.57 o
  -1   8   9    16498.86    16637.82   1128.82 o
   2   8   9     2867.96     5102.64   1462.36 o
   5   8   9     2037.01     3657.64   1490.15 o
   8   8   9   687272.31   691131.19  15203.71 o
 -15   9   9    46842.13    46139.10   3556.91 o
 -12   9   9   134942.19   140959.94   4998.43 o
  -9   9   9   120232.74   124057.66   4119.62 o
  -6   9   9   307983.44   305171.78   7891.89 o
  -3   9   9   195990.16   196203.19   5943.24 o
   0   9   9   123546.69   119950.93   2897.43 o
   3   9   9    43413.68    41925.69   2997.67 o
   6   9   9   125381.85   123314.33   5564.62 o
   9   9   9   169844.25   165785.36   6964.46 o
 -17  10   9   122308.70   121733.86   5797.35 o
 -14  10   9    50616.56    48292.70   3466.60 o
 -11  10   9    70317.93    72145.53   3570.80 o
  -5  10   9   377147.19   385358.56   9354.26 o
  -2  10   9    42132.59    46764.34   3063.67 o
   1  10   9    67159.91    69463.95   3779.22 o
   4  10   9      795.43     1115.01   1642.99 o
   7  10   9   197618.22   214349.00   7787.69 o
  10  10   9    20821.92    19076.71   3049.77 o
 -19  11   9    10024.55    14394.37   2695.47 o
 -16  11   9     7681.54     6318.38   2052.86 o
 -13  11   9    38032.55    42717.66   3213.03 o
  -7  11   9    51152.70    52405.38   3522.17 o
  -4  11   9    27014.07    24471.13   2514.85 o
  -1  11   9   110174.11   110034.96   4755.28 o
   2  11   9    34546.25    34690.30   3056.72 o
   5  11   9    15499.94    17204.47   2657.26 o
   8  11   9     1645.73      378.62   1722.88 o
  11  11   9    44336.74    48000.92   4647.60 o
  -9  12   9   144572.41   149438.84   5918.92 o
  -6  12   9   120168.45   117419.72   5126.95 o
  -3  12   9   179715.34   174267.77   6252.38 o
   0  12   9    80756.44    81624.84   4380.14 o
   3  12   9   102368.39    95098.72   5005.38 o
   6  12   9    56163.19    63666.61   4414.88 o
   9  12   9    35232.95    36538.22   4001.52 o
  -8  13   9    97976.03    96630.55   4859.49 o
  -5  13   9    86967.59    85942.45   4567.71 o
  -2  13   9    65022.63    60620.31   3959.84 o
   1  13   9    64604.84    63527.66   4202.99 o
   4  13   9    65522.02    65417.27   4439.19 o
   7  13   9    30092.25    34936.92   3678.48 o
  10  13   9     9880.38     4664.97   2441.90 o
 -10  14   9    20482.06    23613.16   3028.93 o
  -7  14   9   127317.47   115922.63   5373.57 o
  -4  14   9    30438.89    29049.26   3067.14 o
  -1  14   9    27570.64    23147.71   2785.78 o
   2  14   9    66721.91    68449.68   4546.87 o
   5  14   9    98505.88   104925.38   5738.30 o
   8  14   9     7634.15     6901.93   2410.64 o
  -9  15   9    87848.36   103039.25   5443.05 o
  -6  15   9    22673.22    18531.36   2737.15 o
  -3  15   9    61028.66    69540.38   4369.72 o
   0  15   9    79840.55    72454.67   4696.23 o
   3  15   9      617.09     3042.83   1858.35 o
   6  15   9    48021.25    43825.72   4202.99 o
   9  15   9    21424.25    25304.78   3876.48 o
 -11  16   9     8532.30     8454.61   2511.37 o
  -8  16   9   429597.31   421806.47  11653.74 o
  -5  16   9    16327.07    17214.89   2799.68 o
  -2  16   9    42501.61    42606.51   3716.69 o
   1  16   9    13586.83    12518.66   2573.90 o
   4  16   9   192330.97   205710.28   8433.77 o
   7  16   9      172.26     2410.64   2101.49 o
  10  16   9     8653.79     7235.39   2834.41 o
 -10  17   9   192422.03   201382.25   7857.16 o
  -7  17   9   132717.33   133040.25   6259.33 o
  -4  17   9    32233.60    30063.53   3334.60 o
  -1  17   9    13964.89    17711.61   2976.83 o
   2  17   9    71832.91    63944.49   4765.70 o
   5  17   9   101733.48   112852.01   6499.00 o
   8  17   9     8218.54     9656.46   2903.88 o
 -12  18   9    43598.05    47094.32   4362.77 o
  -9  18   9   125060.33   131821.03   6464.27 o
  -6  18   9     9856.29    12296.35   2626.00 o
  -3  18   9    20099.49    20876.01   3056.72 o
   0  18   9     9676.00     7634.85   2601.69 o
   3  18   9   102046.36    92524.82   5898.08 o
   6  18   9    30846.12    38775.18   4484.35 o
 -14  19   9    23098.64    28576.85   3699.33 o
 -11  19   9     7582.37     3796.58   2139.70 o
  -8  19   9     4748.82     1906.98   2101.49 o
  -5  19   9    57011.34    54989.69   4501.71 o
  -2  19   9    53269.53    59915.18   4790.02 o
   1  19   9     6810.43     3164.40   2174.44 o
   4  19   9     8668.29    10642.94   3001.14 o
 -13  20   9     4930.57     9253.52   2705.89 o
 -10  20   9      704.54      632.19   1962.55 o
  -7  20   9     3620.48     3775.74   2118.86 o
  -4  20   9   230717.81   224609.84   9013.85 o
  -1  20   9      354.12     3362.39   2181.39 o
   2  20   9     1627.57     1292.16   2052.86 o
   5  20   9     3532.76     5085.27   2678.10 o
 -15  21   9    38539.80    35833.09   4216.88 o
 -12  21   9    49121.26    46597.61   4626.76 o
  -9  21   9    11407.78     6294.06   2570.42 o
  -6  21   9   106904.13   110472.63   6596.26 o
  -3  21   9    46141.18    51161.84   4685.81 o
   0  21   9    24302.60    21094.84   3643.75 o
   3  21   9      267.23     -281.36   1934.76 o
 -14  22   9     8554.47     8423.35   2935.15 o
 -11  22   9    12071.76     5106.11   2528.74 o
  -8  22   9      668.45     -969.12   1934.76 o
  -5  22   9    80940.80    74476.29   5502.10 o
  -2  22   9    10684.61    14255.43   3251.24 o
   1  22   9     8613.28     7680.01   2785.78 o
 -16  23   9     9324.09     9899.60   3119.24 o
 -13  23   9    16971.88    13671.87   3230.40 o
 -10  23   9    12919.49     8819.33   2921.25 o
  -7  23   9    15728.94    16099.88   3417.97 o
  -4  23   9     3240.38     5623.67   2636.42 o
  -1  23   9    19060.37    19285.12   3800.06 o
 -15  24   9    22802.91    18989.87   3786.16 o
 -12  24   9    11518.83     9712.03   3001.14 o
  -9  24   9    22580.07    26131.48   4032.79 o
  -6  24   9    55194.66    48122.49   5106.11 o
  -3  24   9    25896.79    28972.84   4282.88 o
 -17  25   9    32852.92    38177.73   4956.75 o
 -14  25   9    35109.81    35537.84   4741.39 o
 -11  25   9     6214.06     3786.16   2584.32 o
  -8  25   9    33591.30    35298.17   4560.76 o
  -5  25   9    24991.39    22338.37   4032.79 o
 -16  26   9    20942.09    23776.42   4230.78 o
 -13  26   9     3489.66     1966.03   2382.85 o
 -10  26   9     7038.57    11834.37   3435.34 o
   2   4  10   422880.38   421382.69   7832.84 o
   0   5  10    26560.68    25950.86   1809.72 o
   3   5  10   851348.13   808370.38  14276.27 o
  -2   6  10    16233.27    17166.26   1636.04 o
   1   6  10    92078.55   108378.09   3716.69 o
   4   6  10   607074.13   614574.38  11896.89 o
  -1   7  10    38914.59    37236.40   2375.90 o
   2   7  10    66890.59    70412.23   3303.34 o
   5   7  10    14327.76    20994.11   2170.97 o
  -3   8  10    98787.61    95195.98   3848.69 o
   0   8  10    38344.41    37291.98   2632.95 o
   3   8  10    38233.38    40056.92   2869.15 o
  -5   9  10   136186.06   143954.13   5130.43 o
  -2   9  10    88518.46    79335.77   3713.22 o
   1   9  10    62485.85    61210.81   3435.34 o
   4   9  10    49444.20    47525.05   3296.39 o
  -4  10  10    14564.47    14668.78   2094.55 o
  -1  10  10   195103.41   201792.13   6349.64 o
   2  10  10     5751.29     5911.97   1820.14 o
   5  10  10    17701.46    19698.47   2549.58 o
  -6  11  10    16386.11    18156.22   2341.17 o
  -3  11  10   154238.11   149028.98   5550.73 o
   0  11  10    15285.02    19486.59   2382.85 o
   3  11  10    36765.21    37253.77   3265.13 o
   6  11  10    16853.39    16697.33   2608.63 o
  -8  12  10    64736.83    63756.92   4039.73 o
  -5  12  10    77759.22    80353.52   4289.83 o
  -2  12  10    33790.99    34829.23   3049.77 o
   1  12  10    30790.09    28177.40   2945.57 o
   4  12  10    21126.11    23623.58   2896.94 o
  -7  13  10    75126.77    75143.20   4477.40 o
  -4  13  10    26514.39    25627.81   2820.52 o
  -1  13  10    53766.41    50946.48   3765.32 o
   2  13  10    32306.54    29737.02   3185.24 o
   5  13  10    39517.72    35572.58   3539.54 o
  -9  14  10    13007.43    17433.72   2740.63 o
  -6  14  10    98097.33    91896.11   4942.85 o
  -3  14  10     8063.55    17249.63   2626.00 o
   0  14  10    52177.09    52454.00   3959.84 o
   3  14  10     1079.41      274.41   1667.30 o
  -8  15  10   286447.75   297272.94   9406.36 o
  -5  15  10     5360.20     3094.93   1924.34 o
  -2  15  10    18767.34    20400.13   2855.25 o
   1  15  10    12339.08    12723.60   2532.21 o
   4  15  10   123169.27   115439.80   6116.91 o
 -10  16  10   265558.03   273197.81   9364.68 o
  -7  16  10   341093.50   348354.88  10542.21 o
  -4  16  10    12808.43    13227.26   2573.90 o
  -1  16  10    21465.45    24853.22   3101.88 o
   2  16  10    67295.83    75226.57   5040.11 o
   5  16  10   225167.59   232724.05   9156.26 o
 -12  17  10    15385.27    16937.01   3028.93 o
  -9  17  10   500953.94   475212.22  13015.37 o
  -6  17  10    12094.22    14640.99   2646.84 o
  -3  17  10    20183.36    22852.45   3105.35 o
   0  17  10     3066.67     -430.72   1764.56 o
   3  17  10   294116.66   296831.78  10410.21 o
 -11  18  10    43378.88    51769.71   4463.51 o
  -8  18  10   159749.22   172381.63   7495.91 o
  -5  18  10    14865.99    15116.87   2928.20 o
  -2  18  10     4582.86     2737.15   2038.97 o
   1  18  10    39475.34    36138.76   4136.99 o
   4  18  10    97388.02   101979.81   6391.32 o
 -13  19  10     1603.57     2535.69   2139.70 o
 -10  19  10    52772.75    47650.09   4480.87 o
  -7  19  10      716.48     2153.60   1986.87 o
  -4  19  10    19566.79    21174.73   3285.97 o
  -1  19  10      711.16      524.51   2038.97 o
   2  19  10    39443.63    40949.62   4404.46 o
 -12  20  10     6166.10     6502.48   2584.32 o
  -9  20  10    33448.71    32272.71   3921.63 o
  -6  20  10    18601.93    17117.63   3129.66 o
  -3  20  10     9376.24     9722.45   2844.83 o
   0  20  10     4378.03     1879.19   2316.85 o
   3  20  10    16225.16    18097.17   3595.12 o
 -14  21  10    28796.01    27340.27   3866.06 o
 -11  21  10    42403.95    43652.04   4501.71 o
  -8  21  10    21851.21    17305.20   3265.13 o
  -5  21  10    25479.76    20094.46   3431.86 o
  -2  21  10    17493.03    16155.46   3244.29 o
   1  21  10    14728.06    13428.73   3338.08 o
 -13  22  10    21053.58    18864.82   3570.80 o
 -10  22  10    13292.20    11945.52   3219.98 o
  -7  22  10     8899.72     5884.19   2573.90 o
  -4  22  10      298.30     2844.83   2296.01 o
  -1  22  10    45850.24    42318.20   4713.60 o
 -15  23  10    23176.11    24933.11   3980.68 o
 -12  23  10     3915.74      312.62   1993.81 o
  -9  23  10    18677.80    18586.94   3581.23 o
  -6  23  10     8360.57     6742.15   2726.73 o
  -3  23  10    34230.51    38782.13   4647.60 o
 -14  24  10    12626.20    18711.99   3831.32 o
 -11  24  10     1636.88     5755.66   2865.67 o
  -8  24  10    23409.69    16843.22   3612.49 o
  -5  24  10    51529.52    58702.91   5592.41 o
 -16  25  10    16625.36    13383.57   3553.44 o
 -13  25  10    33650.66    32008.72   4515.61 o
 -10  25  10    11226.55    13928.92   3622.91 o
  -7  25  10    32227.36    35801.83   4741.39 o
 -15  26  10    13290.87    17458.04   4050.15 o
 -12  26  10    10291.69    11097.98   3199.14 o
  -2   8  11    65518.46    69123.55   3365.86 o
  -4   9  11    94625.47    94115.71   4136.99 o
  -1   9  11   141695.86   148268.28   5113.06 o
  -3  10  11    85496.33    89471.57   4116.15 o
  -5  11  11    17770.71    19688.05   2403.69 o
  -2  11  11    22021.51    25165.83   2650.31 o
  -7  12  11    42825.82    43377.63   3411.02 o
  -4  12  11     7136.49     6005.76   1920.87 o
  -1  12  11   171773.38   163798.50   6228.07 o
  -6  13  11      951.36     1417.21   1768.03 o
  -3  13  11     7144.22     8020.42   2038.97 o
   0  13  11   275665.84   263103.69   8381.66 o
  -8  14  11    49443.52    50192.73   3855.64 o
  -5  14  11     6929.83     8485.87   2205.70 o
  -2  14  11   125495.50   114099.02   5561.15 o
  -7  15  11   165970.41   170273.19   6988.77 o
  -4  15  11     1798.93     2483.58   1809.72 o
  -1  15  11    22392.13    20605.07   2872.62 o
  -9  16  11   201467.80   197568.31   7878.00 o
  -6  16  11    40426.47    41387.29   3779.22 o
  -3  16  11    13107.94    12084.46   2497.48 o
   0  16  11     7666.84     6342.69   2226.54 o
 -11  17  11    11579.71    14804.25   3028.93 o
  -8  17  11   205805.69   208947.63   8148.94 o
  -5  17  11    28806.48    28257.29   3383.23 o
  -2  17  11    12178.58     6679.63   2313.38 o
 -10  18  11   100206.53    97651.77   5915.45 o
  -7  18  11     4700.71     3140.08   2170.97 o
  -4  18  11    11394.32    13001.48   2830.94 o
  -1  18  11     9075.99     8635.23   2660.74 o
 -12  19  11    23366.93    17503.19   3296.39 o
  -9  19  11    43068.72    48497.64   4487.82 o
  -6  19  11    44097.97    51061.11   4515.61 o
  -3  19  11     3036.34     -680.81   1823.61 o
 -11  20  11    71712.07    59665.09   5088.74 o
  -8  20  11    19879.86    21834.71   3494.39 o
  -5  20  11    12062.50    15231.50   3160.93 o
  -2  20  11     4861.84     2917.78   2243.91 o
 -13  21  11    39048.67    38198.57   4414.88 o
 -10  21  11    53630.55    57244.02   5064.43 o
  -7  21  11    31449.46    31911.46   4123.10 o
  -4  21  11    21537.07    21831.23   3560.38 o
 -12  22  11    34517.82    27777.94   4077.94 o
  -9  22  11    25175.19    24359.97   3761.85 o
  -6  22  11    12257.31    14429.11   3313.76 o
  -3  22  11    25673.65    20372.34   3629.85 o
 -14  23  11     2121.00     2883.04   2535.69 o
 -11  23  11    27300.25    25124.15   3984.16 o
  -8  23  11    31254.42    39824.19   4654.55 o
  -5  23  11    12079.11    10424.11   3164.40 o
 -13  24  11    62444.94    63159.47   5922.39 o
 -10  24  11     4144.76     6429.53   2844.83 o
  -7  24  11    24943.38    26044.64   4105.73 o
 -15  25  11    20320.49    13376.62   3529.12 o
 -12  25  11    66986.13    69311.12   6165.54 o
  -6  12  12     3496.87     5175.58   1906.98 o
  -7  14  12     2568.26     2698.94   1834.03 o
  -9  15  12    23554.20    29407.03   3383.23 o
  -6  15  12    12424.22    13456.51   2549.58 o
  -8  16  12    67773.14    75375.93   4928.96 o
 -10  17  12    10635.37    11521.75   2768.42 o
  -7  17  12      886.15      771.13   1875.71 o
  -9  18  12     6075.20     7433.39   2480.11 o
  -6  18  12    32495.95    31011.81   3727.11 o
 -11  19  12    27184.79    27645.94   3734.06 o
  -8  19  12    31801.92    30133.00   3782.69 o
 -10  20  12    32149.07    30820.77   4095.31 o
  -7  20  12    27047.78    29209.04   3883.42 o
 -12  21  12    35945.47    35426.69   4373.19 o
  -9  21  12    25474.24    19278.18   3605.54 o
 -11  22  12    50804.14    47827.24   5005.38 o
  -8  22  12     3210.35     4842.12   2591.26 o
 -13  23  12    46952.99    39806.83   4842.12 o
 -10  23  12    14210.79    12254.67   3449.23 o
 -12  24  12   141049.42   132908.25   7989.15 o
  -9  24  12      615.70     3355.44   2660.74 o
 
